# Supplementary material for: Effect of the consumption of brazzein and monellin, two recombinant sweet-tasting proteins, on rat gut microbiota
Source: Front Nutr. 2024 Mar 21;11:1362529. doi: 10.3389/fnut.2024.1362529 (PMC10991754; doi:10.3389/fnut.2024.1362529)
Supplement: Supplementary file 2 [file Table_1.xlsx]

## Sheet: Supplementary Table 1
Summary data about the experimental rat’s stool samples.
sampleid	time_point	gender	sourceid	group
1	0	M	1	B
2	0	M	2	B
3	0	M	3	B
4	0	M	4	B
5	0	M	5	B
6	0	M	6	B
7	0	M	1	10B
8	0	M	2	10B
9	0	M	3	10B
10	0	M	4	10B
11	0	M	5	10B
12	0	M	6	10B
13	0	M	1	M
14	0	M	2	M
15	0	M	3	M
16	0	M	4	M
17	0	M	5	M
18	0	M	6	M
19	0	M	1	10M
20	0	M	2	10M
21	0	M	3	10M
22	0	M	4	10M
23	0	M	5	10M
24	0	M	6	10M
25	0	M	1	S
26	0	M	2	S
27	0	M	3	S
28	0	M	4	S
29	0	M	5	S
30	0	M	6	S
31	0	M	1	C
32	0	M	2	C
33	0	M	3	C
34	0	M	4	C
35	0	M	5	C
36	0	M	6	C
37	0	F	1	B
38	0	F	2	B
39	0	F	3	B
40	0	F	4	B
41	0	F	5	B
42	0	F	6	B
43	0	F	1	10B
44	0	F	2	10B
45	0	F	3	10B
46	0	F	4	10B
47	0	F	5	10B
48	0	F	6	10B
49	0	F	1	M
50	0	F	2	M
51	0	F	3	M
52	0	F	4	M
53	0	F	5	M
54	0	F	6	M
55	0	F	1	10M
56	0	F	2	10M
57	0	F	3	10M
58	0	F	4	10M
59	0	F	5	10M
60	0	F	6	10M
61	0	F	1	S
62	0	F	2	S
63	0	F	3	S
64	0	F	4	S
65	0	F	5	S
66	0	F	6	S
67	0	F	1	C
68	0	F	2	C
69	0	F	3	C
70	0	F	4	C
71	0	F	5	C
72	0	F	6	C
73	3	M	1	B
74	3	M	2	B
75	3	M	3	B
76	3	M	4	B
77	3	M	5	B
78	3	M	6	B
79	3	M	1	10B
80	3	M	2	10B
81	3	M	3	10B
82	3	M	4	10B
83	3	M	5	10B
84	3	M	6	10B
85	3	M	1	M
86	3	M	2	M
87	3	M	3	M
88	3	M	4	M
89	3	M	5	M
90	3	M	6	M
91	3	M	1	10M
92	3	M	2	10M
93	3	M	3	10M
94	3	M	4	10M
95	3	M	5	10M
96	3	M	6	10M
97	3	M	1	S
98	3	M	2	S
99	3	M	3	S
100	3	M	4	S
101	3	M	5	S
102	3	M	6	S
103	3	M	1	C
104	3	M	2	C
105	3	M	3	C
106	3	M	4	C
107	3	M	5	C
108	3	M	6	C
109	3	F	1	B
110	3	F	2	B
111	3	F	3	B
112	3	F	4	B
113	3	F	5	B
114	3	F	6	B
115	3	F	1	10B
116	3	F	2	10B
117	3	F	3	10B
118	3	F	4	10B
119	3	F	5	10B
120	3	F	6	10B
121	3	F	1	M
122	3	F	2	M
123	3	F	3	M
124	3	F	4	M
125	3	F	5	M
126	3	F	6	M
127	3	F	1	10M
128	3	F	2	10M
129	3	F	3	10M
130	3	F	4	10M
131	3	F	5	10M
132	3	F	6	10M
133	3	F	1	S
134	3	F	2	S
135	3	F	3	S
136	3	F	4	S
137	3	F	5	S
138	3	F	6	S
139	3	F	1	C
140	3	F	2	C
141	3	F	3	C
142	3	F	4	C
143	3	F	5	C
144	3	F	6	C
145	6	M	1	B
146	6	M	2	B
147	6	M	3	B
148	6	M	4	B
149	6	M	5	B
150	6	M	6	B
151	6	M	1	10B
152	6	M	2	10B
153	6	M	3	10B
154	6	M	4	10B
155	6	M	5	10B
156	6	M	6	10B
157	6	M	1	M
158	6	M	2	M
159	6	M	3	M
160	6	M	4	M
161	6	M	5	M
162	6	M	6	M
163	6	M	1	10M
164	6	M	2	10M
165	6	M	3	10M
166	6	M	4	10M
167	6	M	5	10M
168	6	M	6	10M
169	6	M	1	S
170	6	M	2	S
171	6	M	3	S
172	6	M	4	S
173	6	M	5	S
174	6	M	6	S
175	6	M	1	C
176	6	M	2	C
177	6	M	3	C
178	6	M	4	C
179	6	M	5	C
180	6	M	6	C
181	6	F	1	B
182	6	F	2	B
183	6	F	3	B
184	6	F	4	B
185	6	F	5	B
186	6	F	6	B
187	6	F	1	10B
188	6	F	2	10B
189	6	F	3	10B
190	6	F	4	10B
191	6	F	5	10B
192	6	F	6	10B
193	6	F	1	M
194	6	F	2	M
195	6	F	3	M
196	6	F	4	M
197	6	F	5	M
198	6	F	6	M
199	6	F	1	10M
200	6	F	2	10M
201	6	F	3	10M
202	6	F	4	10M
203	6	F	5	10M
204	6	F	6	10M
205	6	F	1	S
206	6	F	2	S
207	6	F	3	S
208	6	F	4	S
209	6	F	5	S
210	6	F	6	S
211	6	F	1	C
212	6	F	2	C
213	6	F	3	C
214	6	F	4	C
215	6	F	5	C
216	6	F	6	C
217	9	M	1	B
218	9	M	2	B
219	9	M	3	B
220	9	M	4	B
221	9	M	5	B
222	9	M	6	B
223	9	M	1	10B
224	9	M	2	10B
225	9	M	3	10B
226	9	M	4	10B
227	9	M	5	10B
228	9	M	6	10B
229	9	M	1	M
230	9	M	2	M
231	9	M	3	M
232	9	M	4	M
233	9	M	5	M
234	9	M	6	M
235	9	M	1	10M
236	9	M	2	10M
237	9	M	3	10M
238	9	M	4	10M
239	9	M	5	10M
240	9	M	6	10M
241	9	M	1	S
242	9	M	2	S
243	9	M	3	S
244	9	M	4	S
245	9	M	5	S
246	9	M	6	S
247	9	M	1	C
248	9	M	2	C
249	9	M	3	C
250	9	M	4	C
251	9	M	5	C
252	9	M	6	C
253	9	F	1	B
254	9	F	2	B
255	9	F	3	B
256	9	F	4	B
257	9	F	5	B
258	9	F	6	B
259	9	F	1	10B
260	9	F	2	10B
261	9	F	3	10B
262	9	F	4	10B
263	9	F	5	10B
264	9	F	6	10B
265	9	F	1	M
266	9	F	2	M
267	9	F	3	M
268	9	F	4	M
269	9	F	5	M
270	9	F	6	M
271	9	F	1	10M
272	9	F	2	10M
273	9	F	3	10M
274	9	F	4	10M
275	9	F	5	10M
276	9	F	6	10M
277	9	F	1	S
278	9	F	2	S
279	9	F	3	S
280	9	F	4	S
281	9	F	5	S
282	9	F	6	S
283	9	F	1	C
284	9	F	2	C
285	9	F	3	C
286	9	F	4	C
287	9	F	5	C
288	12	M	1	B
289	12	M	2	B
290	12	M	3	B
291	12	M	4	B
292	12	M	5	B
293	12	M	6	B
294	12	M	1	10B
295	12	M	2	10B
296	12	M	3	10B
297	12	M	4	10B
298	12	M	5	10B
299	12	M	6	10B
300	12	M	1	M
301	12	M	2	M
302	12	M	3	M
303	12	M	4	M
304	12	M	5	M
305	12	M	6	M
306	12	M	1	10M
307	12	M	2	10M
308	12	M	3	10M
309	12	M	4	10M
310	12	M	5	10M
311	12	M	6	10M
312	12	M	1	S
313	12	M	2	S
314	12	M	3	S
315	12	M	4	S
316	12	M	5	S
317	12	M	6	S
318	12	M	1	C
319	12	M	2	C
320	12	M	3	C
321	12	M	4	C
322	12	M	5	C
323	12	M	6	C
324	12	F	1	B
325	12	F	2	B
326	12	F	3	B
327	12	F	4	B
328	12	F	5	B
329	12	F	6	B
330	12	F	1	10B
331	12	F	2	10B
332	12	F	3	10B
333	12	F	4	10B
334	12	F	5	10B
335	12	F	6	10B
336	12	F	1	M
337	12	F	2	M
338	12	F	3	M
339	12	F	4	M
340	12	F	5	M
341	12	F	6	M
342	12	F	1	10M
343	12	F	2	10M
344	12	F	3	10M
345	12	F	4	10M
346	12	F	5	10M
347	12	F	6	10M
348	12	F	1	S
349	12	F	2	S
350	12	F	3	S
351	12	F	4	S
352	12	F	5	S
353	12	F	6	S
354	12	F	1	C
355	12	F	2	C
356	12	F	3	C
357	12	F	4	C
358	12	F	5	C
359	12	F	6	C
360	23	M	1	B
361	23	M	2	B
362	23	M	3	B
363	23	M	4	B
364	23	M	5	B
365	23	M	1	10B
366	23	M	2	10B
367	23	M	3	10B
368	23	M	4	10B
369	23	M	5	10B
370	23	M	1	M
371	23	M	2	M
372	23	M	3	M
373	23	M	4	M
374	23	M	5	M
375	23	M	1	10M
376	23	M	2	10M
377	23	M	3	10M
378	23	M	4	10M
379	23	M	5	10M
380	23	M	1	S
381	23	M	2	S
382	23	M	3	S
383	23	M	4	S
384	23	M	5	S
385	23	M	1	C
386	23	M	2	C
387	23	M	3	C
388	23	M	4	C
389	23	M	5	C
390	23	F	1	B
391	23	F	2	B
392	23	F	3	B
393	23	F	4	B
394	23	F	5	B
395	23	F	1	10B
396	23	F	2	10B
397	23	F	3	10B
398	23	F	4	10B
399	23	F	5	10B
400	23	F	1	M
401	23	F	2	M
402	23	F	3	M
403	23	F	4	M
404	23	F	5	M
405	23	F	1	10M
406	23	F	2	10M
407	23	F	3	10M
408	23	F	4	10M
409	23	F	5	10M
410	23	F	1	S
411	23	F	2	S
412	23	F	3	S
413	23	F	4	S
414	23	F	5	S
415	23	F	1	C
416	23	F	2	C
417	23	F	3	C
418	23	F	4	C
419	23	F	5	C

## Sheet: Supplementary Table 2
Quality control statistics.
sampleId	raw.count	raw.width.mean	raw.width.sd	raw_trimmed_filtered.count	raw_trimmed_filtered.width.mean	raw_trimmed_filtered.width.sd	perc_filtered
1	11394	1451	286	9390	1473	56	17.5882
10	9794	1468	250	8267	1474	50	15.5912
100	5144	1419	268	3837	1457	55	25.4082
101	4466	1430	280	3308	1466	67	25.9292
102	2643	1412	298	1911	1456	58	27.6958
103	2813	1354	385	1951	1445	70	30.6434
104	2647	1418	275	1949	1458	68	26.3695
105	4719	1409	289	3923	1465	58	16.868
106	6558	1459	282	4838	1485	77	26.2275
107	9216	1426	273	6755	1460	58	26.7036
108	6222	1465	273	4620	1470	72	25.7473
109	9610	1426	281	8016	1475	54	16.5869
11	11190	1450	275	9230	1476	53	17.5156
110	8353	1431	252	6189	1465	62	25.9069
111	7613	1417	252	5603	1447	59	26.4022
112	5750	1429	270	4846	1472	55	15.7217
113	2646	1420	262	1969	1457	55	25.5858
114	1916	1410	285	1348	1449	64	29.6451
115	12352	1437	286	10340	1477	59	16.2889
116	5246	1429	254	3919	1461	60	25.2955
117	10791	1439	289	8996	1472	62	16.6342
118	10911	1456	243	9414	1472	54	13.7201
119	5171	1417	269	3751	1460	62	27.4608
12	8377	1456	292	6862	1488	61	18.0852
120	10253	1447	273	8580	1481	59	16.3172
121	3115	1439	265	2300	1462	61	26.1637
122	1699	1417	280	1254	1458	60	26.1919
123	2061	1440	308	1510	1462	75	26.7346
124	3787	1422	290	2770	1458	54	26.855
125	4611	1417	269	3325	1444	80	27.8898
126	6955	1431	283	5153	1457	67	25.9094
127	6677	1438	230	5017	1465	53	24.8615
128	5380	1431	296	3961	1460	60	26.3755
129	1658	1435	299	1206	1463	63	27.2618
13	11757	1436	278	9736	1473	57	17.1898
130	2259	1416	295	1682	1450	63	25.5423
131	3416	1408	298	2445	1458	57	28.4251
132	6787	1422	257	4960	1460	61	26.9191
133	3285	1341	303	2324	1396	104	29.2542
134	6482	1438	253	4887	1465	59	24.6066
135	5444	1423	275	4000	1453	59	26.5246
136	6600	1412	293	5475	1470	61	17.0455
137	10295	1424	258	8702	1468	57	15.4735
138	6144	1414	305	5047	1470	64	17.8548
139	2316	1411	277	1652	1449	61	28.6701
14	9434	1457	268	7803	1478	54	17.2885
140	4192	1413	263	3078	1456	57	26.5744
141	3176	1415	276	2308	1455	64	27.33
142	2493	1431	286	1838	1465	71	26.2736
143	2471	1415	280	1813	1454	58	26.6289
144	1374	1405	289	999	1452	68	27.2926
145	16262	1444	294	13506	1480	56	16.9475
146	12531	1410	308	10068	1465	57	19.6553
147	9594	1439	293	7893	1474	58	17.7298
148	14027	1438	287	11536	1468	56	17.7586
149	12627	1431	322	10288	1477	61	18.5238
15	8681	1474	253	7411	1484	59	14.6297
150	12339	1436	288	10238	1472	61	17.0273
151	11118	1448	280	9247	1467	53	16.8286
152	13692	1441	286	11333	1476	54	17.229
153	9835	1418	310	8031	1468	56	18.3427
154	10478	1422	317	8458	1468	61	19.2785
155	8501	1395	336	6661	1463	62	21.6445
156	9471	1430	306	7652	1478	64	19.206
157	12776	1423	304	10360	1472	57	18.9105
158	10745	1427	282	8785	1463	59	18.241
159	13847	1467	253	11773	1477	54	14.978
16	8463	1442	271	7037	1472	53	16.8498
160	8591	1436	277	7103	1473	59	17.3205
161	13037	1423	313	10648	1474	55	18.3248
162	13341	1437	294	11066	1471	58	17.0527
163	15899	1433	299	13072	1470	56	17.781
164	13459	1398	348	10525	1472	63	21.7995
165	12115	1401	341	9597	1474	62	20.7842
166	11079	1367	369	8451	1468	65	23.7206
167	12424	1427	304	10126	1477	62	18.4965
168	11553	1426	292	9559	1471	57	17.2596
169	18327	1477	256	15664	1476	48	14.5305
17	10850	1449	284	8946	1482	56	17.5484
170	12721	1434	311	10511	1476	58	17.3728
171	8796	1302	577	5653	1466	87	35.7322
172	9456	1398	338	7522	1470	60	20.4526
173	7183	1405	323	5762	1470	62	19.7828
174	10268	1410	323	8302	1467	57	19.1469
175	15511	1442	275	12916	1467	55	16.7301
176	13558	1442	294	11248	1476	55	17.0379
177	13528	1451	281	11216	1478	59	17.0905
178	13532	1456	282	11386	1478	53	15.8587
179	16524	1470	279	14001	1488	55	15.2687
18	9620	1466	247	8192	1474	53	14.8441
180	12055	1438	282	9886	1468	56	17.9925
181	14018	1425	299	11407	1466	55	18.6261
182	14920	1454	279	12474	1470	51	16.3941
183	9503	1418	303	7656	1459	59	19.436
184	12424	1453	269	10425	1479	57	16.0898
185	10278	1438	282	8494	1459	54	17.3575
186	9768	1440	290	8025	1473	61	17.844
187	10053	1442	283	8331	1475	58	17.1292
188	12544	1435	293	10288	1470	58	17.9847
189	11046	1441	286	9205	1465	56	16.6667
19	11659	1463	267	9748	1487	55	16.3908
190	10186	1426	290	8288	1468	52	18.6334
191	8002	1422	311	6504	1470	62	18.7203
192	10268	1415	301	8278	1467	58	19.3806
193	10073	1408	315	8049	1470	59	20.0933
194	10391	1395	351	8196	1468	63	21.124
195	8807	1420	295	7214	1463	54	18.0879
196	12347	1438	291	10177	1478	55	17.5751
197	13211	1439	292	10894	1470	55	17.5384
198	14407	1448	276	12024	1467	51	16.5406
199	9752	1433	283	8053	1471	55	17.4221
2	10660	1473	270	8975	1487	58	15.8068
20	10950	1444	267	9084	1474	54	17.0411
200	7301	1395	327	5811	1467	63	20.4082
201	11432	1436	275	9528	1470	58	16.655
202	10668	1445	283	8862	1475	61	16.9291
203	17811	1454	255	15031	1475	54	15.6083
204	15089	1421	301	12242	1473	54	18.868
205	10256	1421	297	8311	1465	62	18.9645
206	11853	1436	297	9741	1470	58	17.8183
207	8237	1425	286	6754	1465	57	18.0041
208	13291	1447	273	11131	1477	53	16.2516
209	12121	1451	280	10175	1475	50	16.0548
21	12047	1458	269	10083	1480	56	16.3028
210	14150	1449	271	11883	1471	58	16.0212
211	14230	1440	278	11807	1475	56	17.0274
212	11014	1440	280	9144	1478	57	16.9784
213	11426	1393	344	9001	1471	61	21.2235
214	12178	1422	304	9931	1478	62	18.4513
215	7724	1409	314	6227	1471	57	19.3811
216	11787	1414	312	9503	1472	55	19.3773
217	7727	1404	341	6019	1465	60	22.1043
218	11129	1451	290	8960	1471	53	19.4896
219	10561	1470	282	8679	1479	49	17.8203
22	11063	1443	277	9162	1473	50	17.1834
220	13692	1449	289	11061	1476	56	19.2156
221	6709	1417	344	5137	1476	70	23.4312
222	9086	1434	298	7253	1471	56	20.1739
223	8707	1448	300	7063	1465	53	18.8814
224	8881	1413	334	6928	1471	63	21.9908
225	8086	1425	311	6442	1469	58	20.3314
226	7341	1440	317	5839	1470	56	20.4604
227	7248	1419	326	5661	1468	53	21.8957
228	6299	1430	338	4908	1492	76	22.0829
229	9753	1433	313	7732	1470	58	20.7218
23	9845	1465	258	8303	1478	54	15.6628
230	8784	1414	326	6847	1469	66	22.0515
231	8624	1440	291	6897	1468	57	20.0255
232	8293	1427	505	6499	1472	61	21.6327
233	9487	1400	331	7331	1470	60	22.7258
234	6587	1445	288	5326	1467	55	19.1438
235	8963	1431	297	7114	1465	57	20.6293
236	8630	1416	317	6722	1470	56	22.1089
237	12710	1457	288	10330	1476	57	18.7254
238	10579	1419	317	8254	1468	64	21.9775
239	7652	1422	308	6015	1469	55	21.3931
24	6805	1463	295	5634	1491	71	17.2079
240	7913	1424	310	6292	1468	56	20.4853
241	12360	1435	291	9940	1472	61	19.5793
242	10101	1461	285	8285	1476	52	17.9784
243	10245	1432	304	8118	1470	60	20.7613
244	9084	1436	295	7314	1473	57	19.4848
245	5754	1408	335	4455	1470	61	22.5756
246	9151	1409	316	7128	1468	63	22.1069
247	11526	1448	281	9327	1471	53	19.0786
248	9275	1414	328	7147	1467	62	22.9434
249	12277	1417	305	9638	1465	64	21.4955
25	9247	1447	278	7590	1480	63	17.9193
250	6492	1397	342	4952	1471	60	23.7215
251	10270	1464	293	8367	1479	57	18.5297
252	9766	1435	297	7689	1471	67	21.2677
253	10667	1445	286	8641	1477	58	18.9932
254	10583	1430	313	8366	1475	58	20.9487
255	12009	1442	303	9571	1478	57	20.3014
256	8901	1431	312	7050	1469	51	20.7954
257	10464	1450	286	8422	1471	54	19.5145
258	7277	1423	311	5751	1468	56	20.9702
259	5131	1358	379	3800	1462	72	25.9404
26	11447	1460	263	9513	1489	66	16.8953
260	8436	1406	340	6502	1467	64	22.9256
261	9312	1456	282	7566	1470	50	18.75
262	6519	1421	322	5043	1474	60	22.6415
263	10971	1447	294	8782	1472	55	19.9526
264	10828	1457	287	8717	1473	54	19.4958
265	8400	1421	310	6618	1469	58	21.2143
266	10701	1450	295	8614	1478	57	19.5029
267	11023	1425	312	8589	1466	62	22.0811
268	12483	1424	301	9878	1469	57	20.8684
269	7623	1412	337	5918	1469	63	22.3665
27	12478	1456	246	10491	1472	56	15.924
270	10998	1446	288	8938	1461	51	18.7307
271	8100	1432	299	6425	1473	58	20.679
272	7039	1427	312	5579	1476	60	20.7416
273	9999	1431	317	7825	1469	55	21.7422
274	8656	1407	340	6684	1471	57	22.7819
275	13460	1459	272	10918	1478	52	18.8856
276	8432	1404	334	6467	1470	57	23.3041
277	7013	1435	313	5552	1471	57	20.8327
278	6598	1420	324	5154	1472	59	21.8854
279	7093	1449	275	5726	1480	59	19.2725
28	10325	1449	262	8613	1475	52	16.5811
280	6996	1428	340	5447	1475	68	22.1412
281	7161	1428	311	5701	1469	63	20.3882
282	8840	1419	337	6955	1466	64	21.3235
283	10430	1436	302	8335	1472	56	20.0863
284	10375	1430	315	8147	1467	62	21.4747
285	11148	1457	285	9069	1469	52	18.6491
286	8823	1420	319	6997	1465	61	20.6959
287	9101	1439	287	7361	1471	57	19.1188
288	14435	1412	321	11880	1471	57	17.7
289	11691	1407	317	9598	1468	59	17.9027
29	10056	1469	274	8345	1491	68	17.0147
290	10325	1432	300	8634	1470	58	16.3777
291	10832	1426	286	9138	1471	59	15.6388
292	5745	1381	338	4560	1463	63	20.6266
293	10266	1413	304	8503	1471	61	17.1732
294	4255	1362	368	3299	1465	73	22.4677
295	10973	1421	319	9119	1472	62	16.896
296	10496	1394	335	8519	1468	64	18.8357
297	10437	1374	371	8160	1471	70	21.8166
298	9548	1391	331	7717	1467	67	19.1768
299	6319	1397	319	5157	1463	61	18.389
3	9300	1464	279	7706	1487	52	17.1398
30	12606	1453	258	10626	1474	49	15.7068
300	4926	1403	310	4026	1466	58	18.2704
301	7412	1416	311	6134	1468	67	17.2423
302	6099	1405	323	4989	1470	63	18.1997
303	6878	1420	306	5639	1474	65	18.014
304	10513	1362	379	8170	1467	69	22.2867
305	8501	1417	321	7001	1472	66	17.645
306	7265	1397	335	5886	1465	67	18.9814
307	7557	1404	309	6139	1469	67	18.7641
308	8568	1428	275	7199	1472	60	15.9781
309	8112	1404	322	6631	1472	60	18.2569
31	7113	1417	259	5930	1465	55	16.6315
310	8466	1432	275	7135	1476	56	15.7217
311	8271	1432	295	6920	1469	59	16.3342
312	9027	1397	345	7271	1470	66	19.4528
313	604	1357	362	482	1475	47	20.1987
314	7822	1412	307	6449	1474	62	17.5531
315	7963	1336	408	5971	1465	81	25.0157
316	6076	1432	281	5094	1471	62	16.1619
317	8119	1424	300	6744	1475	65	16.9356
318	7161	1420	291	6011	1465	57	16.0592
319	8622	1408	306	7076	1471	57	17.9309
32	9471	1457	275	7879	1480	49	16.8092
320	11442	1404	332	9303	1472	60	18.6943
321	8597	1420	325	7102	1471	61	17.3898
322	8531	1425	318	7084	1476	64	16.9617
323	9869	1438	271	8416	1472	57	14.7229
324	11714	1417	303	9684	1469	61	17.3297
325	9899	1423	299	8234	1470	63	16.8199
326	9115	1435	298	7565	1476	63	17.0049
327	7639	1413	317	6272	1470	67	17.895
328	5623	1408	296	4708	1463	64	16.2725
329	5662	1402	340	4557	1472	69	19.5161
33	9809	1471	273	8199	1480	55	16.4135
330	3386	1377	347	2677	1461	71	20.9392
331	7002	1394	317	5670	1466	61	19.0231
332	8903	1426	297	7440	1469	57	16.4327
333	10568	1392	329	8507	1471	59	19.5023
334	7760	1398	344	6238	1467	70	19.6134
335	7745	1398	313	6313	1468	64	18.4893
336	7477	1422	282	6244	1473	62	16.4906
337	7394	1432	279	6285	1470	60	14.9986
338	8169	1422	296	6782	1473	61	16.9788
339	12567	1432	289	10586	1467	62	15.7635
34	10231	1446	279	8561	1471	53	16.3229
340	12885	1419	295	10783	1470	58	16.3135
341	10057	1435	295	8436	1464	60	16.1181
342	8952	1399	328	7246	1470	62	19.0572
343	8219	1432	305	6874	1467	63	16.3645
344	8519	1448	244	7317	1471	53	14.1096
345	9785	1430	291	8194	1475	66	16.2596
346	7515	1400	319	6084	1464	64	19.0419
347	9706	1420	286	8077	1471	59	16.7834
348	12114	1414	316	9981	1474	65	17.6077
349	11582	1409	335	9422	1475	66	18.6496
35	11195	1469	261	9321	1484	57	16.7396
350	8466	1413	339	6844	1469	71	19.159
351	8992	1447	283	7667	1474	59	14.7353
352	9021	1402	336	7379	1470	65	18.202
353	8078	1414	743	6584	1469	64	18.4947
354	9602	1416	303	7988	1474	56	16.809
355	8675	1426	316	7181	1483	62	17.2219
356	10398	1440	287	8832	1470	56	15.0606
357	9671	1416	302	8044	1463	64	16.8235
358	7179	1426	284	6039	1469	60	15.8796
359	6921	1403	330	5577	1466	63	19.4192
36	12435	1458	262	10388	1479	60	16.4616
360	5585	1386	333	4498	1465	65	19.4628
361	6745	1377	334	5369	1463	68	20.4003
362	8403	1390	337	6712	1468	67	20.1238
363	12157	1419	303	9993	1476	64	17.8004
364	6627	1408	297	5413	1465	64	18.319
365	13330	1437	285	11222	1480	57	15.814
366	8055	1441	271	6839	1472	58	15.0962
367	9412	1428	272	7892	1467	54	16.1496
368	12007	1389	346	9522	1476	69	20.6963
369	7855	1414	290	6502	1464	56	17.2247
37	9460	1440	274	7807	1474	53	17.4736
370	9103	1420	294	7509	1470	61	17.5107
371	7853	1421	279	6461	1466	58	17.7257
372	6588	1415	280	5425	1465	67	17.6533
373	9214	1441	269	7701	1473	56	16.4207
374	7808	1411	311	6378	1470	62	18.3145
375	9432	1426	301	7775	1477	60	17.5679
376	9566	1383	320	7713	1466	66	19.3707
377	9198	1471	244	7981	1473	47	13.2311
378	3637	1329	380	2716	1460	74	25.3231
379	10705	1394	337	8592	1465	67	19.7384
38	10688	1472	254	8975	1489	65	16.0273
380	7444	1414	297	6106	1471	59	17.9742
381	7715	1450	251	6602	1479	57	14.4264
382	9286	1456	250	7969	1476	54	14.1826
383	5983	1415	285	4974	1469	59	16.8644
384	11534	1426	289	9576	1477	60	16.9759
385	6568	1441	261	5551	1472	60	15.4842
386	9692	1457	235	8332	1476	49	14.0322
387	9171	1421	291	7625	1473	60	16.8575
388	6159	1438	273	5237	1473	58	14.97
389	9515	1446	250	8130	1472	57	14.556
39	10712	1472	248	8944	1476	63	16.5049
390	8272	1434	260	7026	1476	55	15.0629
391	6559	1439	253	5585	1468	53	14.8498
392	8140	1405	310	6651	1470	64	18.2924
393	9220	1450	257	7867	1464	51	14.6746
394	8539	1442	318	7121	1480	60	16.6062
395	9249	1398	334	7429	1462	69	19.6778
396	6272	1439	258	5318	1469	55	15.2105
397	7176	1396	317	5792	1467	62	19.2865
398	7052	1430	260	5975	1468	62	15.2723
399	7094	1432	265	6014	1468	58	15.2241
4	11338	1477	263	9549	1489	63	15.7788
40	10117	1455	265	8452	1474	53	16.4574
400	7756	1434	259	6560	1473	55	15.4203
401	8637	1371	386	6661	1466	67	22.8783
402	10799	1448	267	9235	1477	63	14.4828
403	6152	1424	280	5106	1470	60	17.0026
404	10994	1437	265	9302	1472	55	15.3902
405	6708	1421	285	5592	1474	56	16.6369
406	5528	1394	315	4503	1461	62	18.542
407	11177	1450	254	9592	1473	52	14.1809
408	3008	1318	401	2188	1460	86	27.2606
409	8190	1428	276	6892	1474	58	15.8486
41	10271	1456	256	8620	1468	55	16.0744
410	11325	1411	293	9353	1471	59	17.4128
411	5371	1400	310	4365	1467	63	18.7302
412	9894	1376	343	7769	1464	62	21.4777
413	9968	1402	291	8204	1465	59	17.6966
414	9499	1429	258	8071	1461	60	15.0332
415	10633	1425	280	8890	1459	58	16.3924
416	7675	1408	300	6345	1465	61	17.329
417	5861	1445	248	5064	1469	54	13.5984
418	7306	1429	281	6156	1471	61	15.7405
419	11130	1437	262	9400	1472	58	15.5436
42	9809	1463	240	8270	1480	54	15.6897
43	10171	1474	270	8456	1497	67	16.8617
44	9213	1438	281	7557	1475	56	17.9746
45	11411	1440	263	9459	1468	60	17.1063
46	10224	1467	248	8719	1475	51	14.7203
47	10721	1460	283	8830	1489	70	17.6383
48	12167	1444	267	10071	1472	53	17.2269
49	11041	1435	273	9096	1473	53	17.6162
5	10727	1479	262	8957	1497	68	16.5004
50	10480	1456	248	8791	1476	50	16.1164
51	10094	1439	276	8265	1477	59	18.1197
52	9987	1431	296	8143	1479	66	18.464
53	11800	1457	267	9814	1477	52	16.8305
54	9993	1480	277	8279	1499	72	17.152
55	10748	1447	250	9034	1469	52	15.9472
56	8229	1438	265	6881	1471	56	16.3811
57	11579	1491	255	9820	1480	56	15.1913
58	10780	1450	276	8997	1473	52	16.5399
59	12996	1455	251	10870	1476	54	16.3589
6	9341	1461	262	7923	1480	52	15.1804
60	8184	1441	288	6678	1483	64	18.4018
61	11373	1465	254	9523	1489	57	16.2666
62	9869	1458	266	8299	1478	52	15.9084
63	7503	1444	258	6210	1478	53	17.2331
64	8566	1457	250	7201	1476	58	15.9351
65	10582	1448	272	8890	1470	54	15.9894
66	9794	1457	259	8179	1476	57	16.4897
67	11237	1456	256	9374	1475	56	16.5792
68	9164	1453	246	7685	1472	52	16.1392
69	9988	1460	303	8165	1503	76	18.2519
7	10484	1472	253	8761	1484	52	16.4346
70	11173	1451	266	9442	1475	53	15.4927
71	9062	1440	260	7556	1467	49	16.6188
72	7256	1455	280	6006	1483	62	17.2271
73	13129	1399	325	9448	1453	72	28.0372
74	7011	1412	302	5094	1452	62	27.3427
75	7781	1406	296	5610	1452	63	27.9013
76	7426	1418	273	5423	1462	56	26.9728
77	3945	1443	254	2948	1460	61	25.2725
78	4382	1434	283	3203	1465	57	26.9055
79	4902	1428	282	3625	1461	62	26.0506
8	10943	1454	266	9156	1473	52	16.3301
80	1864	1373	354	1333	1385	110	28.4871
81	6654	1435	268	5638	1476	54	15.269
82	6997	1416	292	5064	1458	60	27.6261
83	6222	1427	272	4553	1457	60	26.8242
84	5176	1434	253	3794	1471	70	26.7002
85	3194	1428	274	2391	1469	62	25.1409
86	3210	1401	313	2303	1453	67	28.2555
87	3336	1431	251	2502	1456	59	25
88	8451	1399	311	6037	1459	67	28.5647
89	7962	1374	344	5618	1450	63	29.4398
9	9163	1437	272	7592	1465	52	17.145
90	5824	1436	275	4413	1460	63	24.2273
91	4627	1419	284	3335	1452	69	27.9231
92	7154	1441	255	6058	1478	62	15.3201
93	2834	1417	267	2069	1454	62	26.9936
94	6186	1428	281	5173	1477	67	16.3757
95	11239	1469	261	9648	1486	65	14.1561
96	4534	1426	299	3282	1462	58	27.6136
97	16883	1411	370	11890	1493	93	29.5741
98	4694	1416	286	3406	1455	55	27.4393
99	5624	1410	286	4101	1449	59	27.0804

## Sheet: Supplementary Table 3
Microbial species relative abundance table obtained by Emu pipeline: 1) abundance table.
sampleid	755731	1400053	320502	165179	433338	351091	29355	84032	626940	29353	290054	35830	2610895	2576606	1297617	100176	2572087	2093857	745368	265178	100886	1834207	2109691	1796646	626947	44749	363265	1673717	33035	1579	853	39483	1702221	1981510	1677857	102148	1332188	762833	2564099	1871035	1852367	1622	222136	1870986	1735	1912855	1297424	404403	33038
1	23899	41567	14271	61566	14281	35613	6835	8615	10477	10022	2979	5330	3819	23521	18430	13309	6574	20914	6779	1585	144311	6270	0	20358	0	9638	16850	3701	0	35743	0	2399	1438	2155	2014	44342	1233	20985	2876	0	23091	4899	0	0	23852	0	3092	0	3128
10	27739	36828	15881	49839	35823	106236	6197	7443	0	12247	17602	9515	3512	21248	56712	10040	18967	34805	0	2290	1362	39472	0	13879	0	3014	38279	3828	0	16760	0	3846	0	1361	3426	6390	4705	9009	0	0	3562	8799	1467	2478	16027	0	6265	0	0
100	4346	7290	3747	33302	4932	48491	1325	1509	5443	0	2680	3017	7963	3043	13989	7019	0	10170	39346	0	0	0	0	1781	0	3529	3363	0	3220	0	3002	0	4824	0	0	8469	0	1608	0	8318	7826	0	0	0	3752	4622	1783	0	1414
101	0	4690	2836	19632	1745	12986	0	0	44390	0	1636	0	0	0	3938	4483	0	3118	4690	0	0	0	0	0	0	2415	0	0	12872	0	22141	0	2618	0	0	1636	0	0	0	0	2836	0	0	0	0	3589	0	6776	1886
102	19655	18995	10287	3565	2651	5998	3977	2334	5071	2751	7253	2405	3098	7154	5528	3011	0	4261	2420	2997	0	0	0	3126	0	2630	0	3573	0	0	0	0	0	0	1951	0	0	0	8704	1637	2305	0	0	0	0	5810	0	0	17315
103	8444	11535	4711	2773	17746	22124	1582	1599	2884	3094	6998	4791	4501	1774	9611	4872	4104	6684	12866	0	0	2855	3106	1775	0	1807	0	10100	3223	0	1886	0	0	3545	0	2802	0	0	0	1442	1288	0	0	0	0	0	1417	0	5275
104	3077	2090	0	4949	1320	36747	0	2752	19468	0	3080	0	5214	0	6306	5642	0	8696	18148	0	9349	0	0	0	0	1439	0	0	0	0	32557	0	0	1320	0	0	0	0	0	1320	2200	0	0	0	0	1591	0	7369	3568
105	2803	25614	6019	14622	48194	40649	1527	0	0	1924	8975	2679	2642	1752	14762	4851	0	10883	6920	4469	88559	7859	0	1919	7245	0	4660	2811	0	0	2271	0	0	0	0	1404	0	0	0	0	4109	0	0	0	0	0	0	3136	0
106	4596	24336	0	9505	3656	81168	0	0	135259	0	3760	0	2546	1316	9924	4821	0	14136	24858	0	2298	3447	1673	1182	0	4109	0	0	4110	0	25485	0	0	0	0	6371	0	6789	2507	1984	4074	2716	0	0	1044	2913	0	0	1911
107	228108	5941	87731	10611	1147	3061	40098	15892	15217	14836	19061	19283	3843	12947	3655	4056	3961	0	6358	11317	0	17473	0	5397	0	2179	0	3379	0	0	1772	3848	0	2702	15074	2501	0	1563	3057	0	3270	2293	0	3324	4065	0	8042	2397	0
108	6946	11587	4939	33458	0	29834	1752	1971	179912	0	1896	3622	4126	0	16106	9108	0	12779	28335	1474	1685	1791	1426	0	0	5217	2208	1732	10720	0	1475	0	0	1264	0	0	0	0	0	1264	5161	1580	0	0	2107	4163	0	1369	3235
109	63654	48853	45259	7961	10333	8415	15780	44760	1144	21123	30222	25280	8479	7344	9206	5771	23134	4952	8323	9667	2289	13409	0	6592	130051	1987	5163	26851	0	0	0	5617	0	3021	3297	0	11724	2494	4018	1620	3122	7077	0	1731	0	2849	3368	0	5909
11	9954	36562	6540	60900	91770	44884	8442	1991	0	0	41797	2966	2998	28806	2714	3328	2898	9854	1759	3376	122339	14689	3965	16621	0	9000	13766	19628	0	43889	0	2090	0	4865	0	23217	0	4442	0	3622	13926	3010	3208	0	5899	0	0	0	0
110	65992	4558	42162	8056	4028	14442	16202	22922	8692	17259	4152	16126	14508	2630	4400	10809	3392	10357	48757	3499	0	2331	3887	2246	2120	12041	0	6779	11730	0	0	0	0	29350	4504	2438	0	1166	14269	8119	6042	2014	0	4776	1590	4386	8041	12624	9424
111	34807	4206	42578	8518	3155	17976	4235	20443	1262	11557	17727	15794	14291	5077	11307	7882	3244	8033	37863	1893	0	1472	0	2180	3786	5496	0	18082	33713	0	1748	0	1052	2397	5965	0	1593	2629	18715	3257	21934	2524	0	2380	0	4793	13151	1262	24251
112	79966	52245	43336	8428	8644	9450	14871	23014	0	10992	12566	11791	11698	2930	14876	6963	3135	8851	0	8050	0	3113	0	2256	48947	3510	0	2412	0	0	0	5175	0	2440	6324	0	2054	1513	2617	0	3242	0	0	4461	0	0	8294	0	2917
113	27930	5347	15368	3371	3720	4896	9256	5201	0	4950	2332	6176	4929	4832	4360	6860	10713	3855	0	4996	0	0	0	2607	0	4099	0	5468	0	0	0	3801	0	0	3245	0	6259	0	9412	0	0	0	0	1690	0	0	1745	0	2766
114	17532	2604	9776	3348	3968	12445	3727	3590	2852	3250	2480	3125	2883	2728	3257	18582	0	14057	0	3472	0	2480	0	0	0	7160	0	0	0	0	0	0	0	0	1891	0	0	2604	0	0	0	0	0	0	0	0	1861	0	0
115	3729	7517	4872	6631	4222	2246	1271	0	30070	0	2368	3206	2376	0	1253	0	0	1357	3089	0	1957	0	2077	1957	166825	0	2225	0	4619	0	6179	0	0	0	0	8444	0	39171	0	1956	0	17261	0	0	8959	11159	0	0	3081
116	36299	3736	29440	10917	1868	7487	5515	12259	0	6312	3845	9972	7660	3432	10074	6429	3845	4982	0	1479	0	3364	10811	1622	0	4750	3586	4311	3066	0	0	3467	0	4388	4091	1463	3297	16347	3282	1758	0	26680	2637	1623	0	2761	2190	0	2304
117	48712	33579	34976	15738	17415	10778	7928	27313	2607	16974	72781	20201	7154	25965	8365	6198	32562	7238	4693	9497	0	44614	6603	20333	96666	4291	6635	9730	2146	0	0	5327	0	1364	4861	1617	12489	2190	4995	0	0	7612	1564	8220	0	2141	1721	0	2652
118	14891	72522	16304	7590	24487	6257	3689	4847	11517	5731	3113	4412	3996	14289	5281	1324	22976	2573	1349	3426	4150	9336	3753	2836	47314	0	2993	2217	2749	0	1038	0	0	2333	3595	1245	12358	10168	0	2698	1453	8612	1556	2221	1141	2732	2003	0	0
119	29637	10674	25310	3159	0	27755	3606	20293	2069	11762	10022	12177	7807	5464	10441	11500	6176	14406	34308	2482	3050	2528	0	2813	8822	5187	0	8667	4036	0	0	0	0	2373	3111	0	3082	0	1641	1498	6535	0	0	2657	0	0	1619	1416	4700
12	8413	17395	4442	26535	10165	12607	1752	3195	35735	5906	7021	6262	0	9621	2815	3520	4926	8666	4192	5678	27876	10288	0	7604	0	7814	15326	5430	1499	87624	0	0	0	0	0	22859	1152	21274	0	3668	2410	22900	1467	0	10480	5123	0	0	9651
120	70967	25216	34011	4482	49099	9752	17138	16053	0	7194	64206	7903	10865	6215	15788	7346	12895	7777	0	57806	0	37992	2399	1823	7297	3474	0	23345	2629	0	1252	26456	0	9697	4234	1382	8080	0	3402	3448	5928	1308	0	2255	1773	3297	2215	5108	3061
121	27047	4324	19510	11740	6311	4534	4714	15449	1286	10769	4027	10203	5813	4399	6657	3443	0	2613	2221	2463	0	3646	2104	2262	2221	3771	0	6962	6517	0	0	3358	0	0	2199	0	0	0	1753	0	4090	0	0	0	0	2989	2034	0	8445
122	42371	3178	18505	0	0	3666	6550	6858	0	4410	5499	6002	3140	3544	3163	0	0	0	0	2151	0	0	0	0	1222	0	0	2544	0	0	0	2738	0	1589	1932	0	0	0	0	0	0	0	0	0	0	0	1661	0	0
123	3883	3903	6483	0	2439	5924	0	2057	31468	3855	0	2684	1952	0	5642	5226	0	3252	12319	0	0	0	0	0	0	1907	0	2873	33541	0	0	0	0	0	0	0	0	0	0	0	4484	0	0	0	0	0	0	1464	0
124	6029	3359	9044	0	3359	20740	1532	2824	1791	4179	6382	3211	2907	0	14514	14159	0	11121	26088	5038	2799	2016	0	0	1232	6663	0	12243	6688	0	0	0	1679	1509	1277	1903	0	2463	0	1922	9028	1456	0	1590	0	3272	0	3695	8270
125	36628	8351	25722	3301	14285	4250	7179	35417	0	17036	12793	20553	5014	5055	7517	4496	3077	3014	4285	4347	0	4760	0	0	1209	1260	0	22412	0	0	0	3987	0	1429	2468	0	0	0	2134	0	0	0	0	1318	0	2115	3012	0	9083
126	11520	18199	9508	3033	15165	32720	3880	7150	10832	28748	7799	8592	6241	3307	39048	21289	2708	18856	51346	6202	0	5561	5215	5143	12782	8390	0	7905	8315	0	1300	4178	0	5375	4941	1408	0	9630	2210	4592	2816	10736	0	1991	2383	3896	2520	4441	2953
127	70705	25843	65221	5340	17514	11760	4134	30341	2029	17465	6299	19854	7405	14958	9803	27469	8115	13447	3524	3318	0	4264	2136	11099	3310	8945	0	6627	3524	0	0	0	0	1384	4326	0	4699	1175	4561	3418	8528	0	0	3206	0	0	9573	0	0
128	27925	37931	18544	14335	12862	3891	13563	6184	3488	5187	4793	6711	3562	19164	4723	12545	3051	4551	0	5595	0	6691	1887	11573	4360	2921	5695	29829	1677	0	1090	2770	0	1636	2522	0	1527	0	5328	0	2828	0	0	1634	0	2518	0	0	4696
129	20023	20312	16021	0	4149	2897	6088	4637	0	3447	4149	4772	0	0	2840	4521	0	2586	0	4149	0	0	0	2175	3212	0	0	2558	0	0	0	0	0	0	2099	0	0	0	0	0	0	0	0	1861	0	0	2745	0	0
13	118727	46705	25591	195062	19280	71905	14447	9443	1753	5823	7423	10837	3996	34564	65476	12588	8764	41095	2784	9481	2474	25823	0	17871	0	5883	24340	9320	0	0	0	5498	0	2062	1905	1916	1959	0	2531	0	7554	0	0	1721	1135	0	1887	0	4948
130	14907	4714	9446	12990	4093	4967	5221	3175	1737	4417	3595	4899	0	2216	7744	7263	0	5384	3597	0	0	0	0	1505	0	4426	3460	4622	6946	0	0	0	0	2853	0	0	0	14815	2442	3225	0	2303	0	0	0	0	2213	2853	0
131	18604	19023	15615	5361	18556	7805	12858	6184	3268	5051	6051	6876	2983	5422	7792	16324	2101	7527	1400	4589	0	5681	2926	3681	3618	4042	3104	8307	2467	0	0	0	0	2482	1956	0	0	0	1502	2693	0	0	0	0	0	2474	1252	0	4314
132	107178	11784	45230	5892	3428	3691	14342	18402	0	8268	4826	15646	7091	5175	8314	4625	14502	5099	0	6579	0	26294	0	2752	31388	0	0	3522	0	0	2035	5179	0	4181	9908	0	8551	0	0	1102	0	4714	0	3591	0	1760	5826	0	4778
133	6012	4355	3443	7614	0	9592	1329	3560	22690	2269	2436	3992	0	0	1579	7411	0	6374	9168	0	0	0	1725	0	0	2107	0	0	68598	0	11460	0	2521	0	0	0	0	0	0	1575	0	0	0	0	0	2478	0	0	0
134	16702	84315	12422	14910	21895	11327	7677	3982	15630	4804	3961	3639	12416	9578	13847	8528	3212	11416	4603	3199	0	1597	5125	9785	37041	4921	4106	2676	3547	0	0	2800	18094	3486	2056	0	1605	0	0	1499	2998	0	14773	1469	0	0	0	0	0
135	12146	3990	10074	20185	4098	9130	3519	4003	12079	4955	5046	5012	4398	2480	10325	14661	2157	12329	6686	0	0	0	4162	0	0	9455	3514	4430	75101	0	9229	0	0	1215	1881	0	0	24792	7103	8168	7512	1307	0	0	1402	5729	1609	3667	1850
136	52104	39848	33471	8511	9644	17681	32538	25848	0	29292	8373	14841	10816	2438	18140	5887	13006	12953	0	10263	0	2442	0	0	52673	4373	2402	0	3123	0	0	4074	0	0	3061	1351	4444	0	1805	0	6041	0	0	4347	0	0	2586	4027	3622
137	21078	190556	15665	9100	47846	40787	12507	4359	0	4120	19671	6056	10630	6057	28986	16130	5872	17076	1661	11071	1038	24319	3946	2314	6435	12379	3727	5593	5350	0	2265	6173	1557	10292	5150	0	2180	1142	1741	1922	5287	0	0	5854	1557	2331	0	1589	3557
138	26807	6242	24294	8717	6995	6190	16535	9866	12670	9907	22831	8603	6914	1665	6048	6038	10375	5736	0	6705	0	8808	7809	2962	19586	2890	0	6449	9181	0	1897	4075	0	0	2641	1507	3765	10476	1942	2088	7856	35556	17135	1718	2475	4070	1401	5919	2684
139	6484	2038	5104	3477	0	5399	0	2624	0	0	3357	3399	0	0	3324	7814	0	5132	13187	0	0	0	0	0	0	4704	0	0	67135	0	3250	0	0	0	0	0	0	0	0	1439	6354	0	0	0	0	0	0	4556	3279
14	40004	30403	28681	75787	22312	7652	16572	10494	0	7335	18407	12333	6318	73940	0	1675	20670	3513	0	2369	5588	23704	1717	32861	0	4115	25213	37160	1854	88879	0	2422	0	0	3864	8079	6215	11597	0	3691	8847	8085	0	1951	0	1979	4824	0	4403
140	25742	10230	25174	9002	12703	10488	7511	6567	1799	6678	9674	7457	5073	1682	9847	9147	2361	6833	28667	4722	0	2923	0	1466	1574	5951	2310	17490	2187	0	0	0	0	4232	1532	0	0	3710	2487	4496	7937	2248	0	1873	0	2331	3062	2586	3014
141	28730	6688	14935	10443	4928	4934	9028	9821	0	3596	7275	4376	2626	4016	4524	9613	3403	4848	0	2456	0	2590	4929	1968	1291	4983	0	0	0	0	0	0	0	3523	2329	0	0	11410	0	3286	2816	9146	0	0	0	0	1433	0	3184
142	3349	5498	4949	7967	0	14369	0	2252	34000	0	2020	0	2673	0	4548	9672	0	10550	5386	0	0	0	0	1795	0	4977	0	5049	4103	0	13016	0	0	1459	0	0	0	2805	0	2356	4152	3591	0	0	0	0	0	0	2287
143	2487	13166	1964	4228	3503	11597	0	0	2657	2071	3140	0	5585	1691	9633	4402	0	6904	0	0	0	0	3413	0	0	5120	0	4593	4490	0	2053	0	0	1449	0	0	0	7335	0	1691	2657	2449	0	0	0	3028	0	0	0
144	8407	7508	6870	790	1902	2032	1397	2633	400	1180	7776	1665	1066	1337	1836	3075	1670	1743	400	1001	0	801	300	765	1902	605	461	4170	4292	0	100	400	100	200	1384	100	1901	0	401	501	422	300	1001	601	0	100	678	0	300
145	251384	57700	104698	57720	38713	12967	72550	55821	2571	51159	12518	32071	14465	12124	7895	15523	20139	7806	1646	33302	0	5726	10788	8061	0	11096	19283	3285	1483	0	1415	15941	0	1854	8701	3708	7743	4200	5262	1238	4785	6296	0	7681	4937	2946	6199	9395	2492
146	73082	85382	53323	22758	29124	64103	28566	12517	0	28092	46951	14409	9324	16488	14219	90179	9789	75903	0	5667	0	1858	6628	11874	5059	40291	9785	6040	11316	0	0	2145	0	4265	5078	0	6682	0	8926	0	4543	0	0	5851	1446	3198	2625	11253	3284
147	38317	29118	28003	38982	12115	14023	24648	32791	6893	17261	6280	12495	11564	9948	13871	11264	4297	9714	26321	5618	0	19852	10093	10201	4073	7460	5574	5468	24551	0	15136	4389	0	2591	2319	7933	0	3305	6890	6555	8642	4909	0	3199	11803	7394	2125	16612	4294
148	122352	79086	71810	53877	56772	10540	67674	35293	7609	11244	21320	19888	13761	53855	7406	17400	12313	9958	0	7855	0	6010	5786	27942	9665	14192	18087	5578	3325	0	1312	10596	0	3415	10503	2262	6605	0	9636	4083	6445	2322	10875	6090	14806	2381	3460	0	2243
149	125659	37899	74581	47556	32255	3493	37332	115295	0	21373	18641	27501	22693	44070	8958	7020	22358	5100	0	19615	0	5802	3065	9547	1340	3894	4424	33681	2434	0	2290	9100	0	2881	11703	2583	12445	11990	4110	0	2473	6879	1443	17788	1031	2201	3411	0	3047
15	47272	12601	27392	287035	0	0	17661	11395	48959	23266	3822	33259	4545	7655	0	0	9916	0	28714	9967	6301	26015	0	5232	0	0	14416	2479	0	3099	0	0	0	0	2199	1549	2686	0	2167	1549	3512	0	0	0	0	0	1374	0	0
150	94796	43227	57474	20807	33928	22556	24164	41665	4739	55453	2722	27435	9603	11793	9358	45790	9517	22430	18858	11044	0	8129	2991	11020	1339	17679	4041	6528	45155	0	1842	5860	2782	2385	5761	6954	5342	0	54610	1339	3905	0	0	5355	14423	3589	5632	19764	2966
151	53046	24326	37687	73373	20242	8581	14797	31185	7447	14946	23444	15426	8416	16361	7396	12988	19024	6957	13846	14582	0	13932	10897	10014	6818	6108	19981	8495	11230	0	0	5859	0	6593	4668	3357	5574	1674	6969	8050	4152	2312	0	3208	12814	5926	3355	33149	3763
152	105812	73349	81249	46325	23680	35581	28164	39736	2869	21308	7791	22588	35537	5283	24014	8287	14199	16039	0	17838	0	4442	2531	3018	61575	4234	29050	8646	2209	0	2282	8056	0	3452	11563	1274	7300	0	15025	1441	2665	0	2254	21570	3056	2927	5622	17109	10007
153	97560	51667	48983	42908	14995	14791	28528	15771	0	11354	88583	10589	7876	25902	4462	10309	25870	11452	0	13834	0	8395	5499	13233	2201	6151	11363	6046	3288	0	0	6620	0	3877	4474	0	18074	0	11149	0	2660	0	2935	2190	2411	0	1760	0	7106
154	68569	27766	38179	88998	26063	23385	17939	10039	23326	8380	27762	10402	18072	17328	15064	17151	2144	15180	16572	2858	0	6255	12631	12007	4350	13040	6734	5681	6116	0	8294	2216	0	2483	5012	2900	1065	0	9186	8495	5429	0	0	5506	1761	4839	2169	12526	4633
155	67961	42602	37833	32751	58709	6970	17761	12492	2412	11327	9436	13082	6094	25870	8717	12780	5933	4320	0	9918	0	5842	12937	10676	5453	5290	3191	3930	5428	0	0	4396	0	2313	4333	0	4360	0	8740	1782	4506	0	5138	3564	4507	2285	1824	7572	3041
156	35681	52521	20144	29347	4848	51465	12233	14459	49951	37103	3303	16137	14425	9996	10685	11710	9078	13878	6086	11391	12894	14145	6903	7720	0	7970	6614	4941	6051	0	6583	4121	0	1416	6272	3300	3610	0	7816	1554	5021	0	1341	8301	2992	3485	3554	16092	4453
157	220520	18972	97581	11586	41769	13759	36719	27080	0	21003	13271	32324	17439	46567	9034	32611	31833	15033	0	26518	0	15672	3878	17982	3318	10312	3304	10196	4258	0	0	9250	2073	2086	12911	1872	21266	1597	4196	3107	3031	6722	0	10373	4043	2220	9682	5806	3528
158	13757	26747	12932	92925	21835	84388	4215	4611	5384	5594	10608	3043	20401	6926	22474	34643	3002	26920	12010	1863	0	0	8636	7134	0	19965	11629	2300	20593	0	8809	0	2070	1412	6779	15310	0	0	9274	5313	6807	0	0	12001	6004	6499	0	12232	4222
159	130907	50516	71059	50307	94046	4311	48999	24120	12091	15467	19849	21084	6981	69741	4535	9654	36541	9018	3092	25401	0	6153	7056	36585	4741	7720	6085	4735	3608	0	0	11468	0	3829	10376	8699	17958	2551	13894	4499	18254	2955	0	3028	3401	4330	3536	0	2962
16	0	40036	0	220316	2083	7866	0	0	0	0	81405	0	0	8955	0	0	4894	2926	2707	0	45192	14370	0	9855	0	1249	29875	23423	0	17910	0	0	0	0	0	0	1457	0	40054	1251	1770	0	0	3542	0	0	0	0	0
160	43714	38958	38395	40975	9864	25751	19980	10937	0	19787	10575	10239	14514	25280	8328	7097	15112	7324	19680	4885	21721	4945	24421	14081	0	7204	6199	11941	21631	0	0	3576	0	3097	2415	2728	2832	0	5693	5713	5667	0	0	3546	18576	2652	1932	0	3467
161	125111	21415	94642	114376	7462	10054	40305	33217	0	20526	59274	22859	7755	43131	4339	6075	36435	3119	0	21917	0	20350	2860	15676	6633	1745	15769	19113	3822	0	1538	9595	0	2071	10500	0	17803	0	3765	0	7255	1776	2510	4339	1247	3659	6127	0	2230
162	59096	210547	41844	46756	13962	27462	13078	14661	2471	18689	5250	18237	17588	11251	16962	18832	16870	21854	5765	7797	0	13575	32723	12663	6794	10277	7336	12549	7576	0	2779	5505	0	3118	8530	3818	10257	4323	2451	10780	4529	0	0	5757	2162	3444	5176	0	3223
163	59967	87023	52062	86388	33174	38530	17348	22953	6460	23060	20405	18314	15250	16750	13644	21475	10525	18125	77105	13712	0	7293	4371	19406	71257	13678	18207	7071	57294	0	0	5424	4306	1643	7454	4574	3932	1825	7066	1539	9012	11197	3179	5299	16632	5771	5354	32019	2200
164	52636	136549	47882	14123	126499	26473	21261	22589	2056	38094	15517	21576	16646	14145	18587	23399	8370	16770	14624	15090	0	14581	14634	7258	3290	8311	4409	11405	4743	0	1511	6454	1131	2991	9115	1535	4533	4730	3341	0	2874	0	0	6135	2935	3695	5281	2982	2291
165	19778	30591	16736	198037	9125	3518	17608	8140	0	12678	16695	9923	5609	13297	4329	6430	3007	3439	0	5812	4566	1827	4669	7754	0	5785	8809	4565	5361	0	20862	6513	4183	4768	1888	7551	0	53516	2387	8913	4666	50620	0	1987	49885	6775	1275	13103	2942
166	49245	86191	23469	20604	77068	10280	16336	8996	0	7672	4499	8385	14795	14817	8433	9935	7480	8829	0	5366	0	8626	70006	9199	1966	4268	5832	2217	4402	0	1448	3720	1242	2330	3998	1847	2855	1463	2669	0	0	2883	5598	8108	1138	4095	1201	0	2997
167	48513	30269	34941	6219	34611	12999	16099	22601	7255	31263	25287	16867	11136	14252	20081	16228	8653	9131	5389	17009	1555	9239	4512	5545	1555	14726	0	5668	8309	0	46382	9729	14096	5697	3805	17188	2695	5940	3512	27708	7598	48799	1451	4859	22180	9058	2502	72508	7149
168	124434	10974	59395	91870	23256	8044	31586	16313	6674	53600	23514	28472	9763	20200	6383	6770	16784	4852	16999	9463	0	10241	9241	19846	4693	3773	16003	4337	7261	0	3091	6467	0	4269	7462	4124	9184	0	6834	5939	5688	0	8552	6190	6570	4653	3395	0	2724
169	108784	39895	75928	144837	46041	38262	34741	18159	0	29380	21249	26673	13147	54369	8718	10807	9334	16341	37758	36325	0	9087	26583	31908	0	16391	18881	15497	18585	0	45298	15763	62630	9722	6487	14644	4669	1630	7268	3891	21084	0	0	3601	13352	5937	3500	2813	8393
17	0	14891	0	46228	9477	6249	0	0	0	0	13955	0	2396	23221	0	0	3124	0	0	0	104873	19007	1459	16941	0	2083	127450	11099	0	188266	2083	0	0	0	0	21766	1145	11561	0	9581	5520	1978	0	0	14580	3235	0	0	3038
170	134901	60851	76212	57300	22314	6611	66649	58873	0	46838	4355	25390	9604	30143	9813	7136	16857	6994	0	20054	0	5478	1787	16538	67087	5125	8927	6431	5401	0	1746	9354	20118	5572	12875	1883	8073	0	10359	1141	3837	0	0	4598	2385	2625	3770	0	3881
171	145940	0	46305	0	15739	0	28983	22398	1259	34269	2800	28822	2107	0	0	2825	4512	0	0	22172	0	0	0	0	0	1586	0	3304	0	0	0	7952	0	0	11980	1611	0	3074	2325	1154	0	0	4722	6946	1154	0	8628	2099	0
172	69461	32871	45622	86572	10372	28193	28447	10804	0	15078	16980	15878	6687	9380	5371	6751	5324	7741	12782	14386	0	4201	14879	7128	0	9827	4827	15023	3831	0	38352	7641	15191	5654	3093	3618	2306	0	5056	1467	6705	0	0	2736	3768	2885	1437	1467	3502
173	45885	41650	15311	23744	30803	12674	10877	6801	35801	8943	6212	10562	7394	8384	12841	24591	3743	13324	0	5454	0	0	6024	4348	0	14738	3086	6942	3138	0	0	3638	0	4983	4165	2674	0	2995	7902	11104	3597	0	0	5014	2246	5550	3033	4599	8422
174	33272	39726	27179	66898	18666	11375	12264	4738	6572	8140	5614	6559	11085	18522	8333	12969	6948	10522	2074	16536	0	5500	6702	9655	0	10900	6388	13985	6048	0	8217	4681	6637	2709	2328	8089	1970	0	10910	3678	2527	0	0	1664	14933	3302	1714	5885	3418
175	228715	45206	118443	42791	71797	4387	43605	27732	7893	31672	4304	43290	7764	55859	4315	8357	48332	6445	0	16703	0	7543	4524	37544	11276	7028	7512	3781	2505	0	2131	5822	2768	1992	14472	7211	18728	0	6273	5211	9209	11489	4818	6633	61729	2190	9592	0	0
176	151657	81467	78116	21823	158712	3995	30938	16907	12266	15855	3760	16878	8890	37916	4997	10580	26100	5611	0	28096	0	19176	13768	16325	3177	5751	6392	6598	9020	0	1398	21705	0	3005	10498	3485	25567	2397	3308	3352	0	2902	0	4138	4100	0	2272	0	0
177	53300	91097	36460	67436	6474	33482	18372	19308	6077	34364	11959	19941	8071	12833	9190	9490	15110	13487	11592	33506	0	17168	5597	11436	2154	7227	5984	6016	2641	0	11932	11629	17439	2639	6585	9835	4124	1619	5159	1539	11899	2134	25238	4613	4514	5327	2398	30261	4042
178	95710	34156	68365	71509	18556	20088	32751	30327	0	49346	64532	29895	13516	6016	3989	5637	46078	5594	4120	35137	0	14369	2988	4128	11538	4737	13985	11145	0	0	6802	16412	0	2545	9081	3572	12538	33536	3784	1959	3503	36840	0	6051	5831	4075	4918	0	5301
179	237136	1021	113077	4636	0	0	47955	47690	0	27875	6940	30566	1688	1837	1520	3472	106722	2196	0	86664	0	45894	1632	0	3062	0	4958	1837	0	0	0	25492	0	1913	20359	0	50250	5767	2658	0	0	5295	0	3008	3178	3857	2704	0	0
18	0	53921	0	137683	68458	6347	0	0	0	0	130030	0	3906	32841	2814	4280	0	5147	25150	0	10123	0	0	32920	0	6310	16687	1926	6230	0	0	0	0	3444	0	2400	0	18158	0	2841	19934	12940	0	0	0	0	0	0	0
180	53210	6143	54031	27193	4002	22555	15888	14493	1231	16299	13210	13120	10873	55236	16407	13070	5753	8235	41145	12441	2770	49431	10249	29324	1642	7676	3612	3712	3351	0	5324	5591	132464	3640	4871	27946	3273	1085	3900	3281	9532	16917	0	5473	20527	5089	1703	11286	6098
181	95677	33811	33141	55325	23960	44707	18079	14596	3175	10668	8027	15686	24932	56330	16475	8788	43985	14720	33393	2662	0	6744	2653	22352	5327	8197	14226	10823	18639	0	0	1778	0	7822	6413	2019	15468	6422	5906	3731	20489	4634	3278	6029	0	4059	8116	17521	16207
182	72390	50144	59409	11915	36904	33115	10179	25215	0	22685	9707	24446	37424	26534	22118	13285	9609	24493	77228	13793	0	8360	1362	23968	64993	13953	7108	7778	14360	0	0	5155	10020	5802	8526	3978	5718	2458	3598	1739	12779	3484	0	6484	2453	8306	8295	0	24047
183	49355	25537	23040	43518	19736	49003	10144	11262	0	9721	3670	8930	19453	18874	13624	9700	11785	14376	54283	4703	0	1465	2462	12776	6371	4197	11107	4287	25577	0	0	0	0	1579	7398	0	6296	0	2298	1987	10580	0	1880	13247	0	4034	3096	10858	6343
184	112006	72917	52220	14858	75492	9557	24834	43375	3841	29583	22606	26821	31357	11907	15903	8786	23366	8426	0	23647	0	24541	5770	6397	8097	8378	2368	1730	10319	0	0	18529	0	23738	9296	2880	11532	3176	2466	6054	4272	3362	0	7532	8820	2907	16441	0	2887
185	67534	88035	35576	15536	96773	12037	25658	15276	0	16067	18575	19439	97338	14447	11550	25337	13122	9761	0	9761	0	4814	2696	6906	2477	8227	3365	3244	0	0	1270	4893	0	8752	3711	0	9505	0	1993	0	3505	0	0	5461	0	0	3491	0	0
186	120963	43785	56776	4622	27405	6870	20373	27280	1785	18585	30128	17018	55417	9705	14301	14115	16422	9585	0	28949	0	3463	4620	4785	2520	4875	0	3756	0	0	0	25170	0	24041	5609	0	7845	6056	4039	0	3045	3672	0	6934	0	0	5407	0	0
187	59072	129364	33460	17301	29944	23651	14605	19936	5375	34085	12404	21718	9564	6679	5439	13003	9417	8530	10839	10989	1550	1764	4812	4701	9337	4347	3850	2239	8878	0	2768	3461	0	2817	8428	2791	4343	6472	3568	1671	3288	1655	0	3183	1339	3777	4914	5995	4222
188	104940	66408	52619	43167	86937	17894	19288	18962	1030	16106	31634	23620	24348	11468	29759	12503	21636	8628	0	20019	0	4579	10357	9341	3709	7264	5847	9496	3060	0	1343	7037	0	6002	11606	0	10535	2266	5695	3086	3709	0	3296	6271	0	4566	4800	0	11860
189	57475	17435	26496	8775	13292	49368	4571	5361	0	15522	61408	7710	16482	24891	68144	21131	5952	16154	54685	2251	0	15730	1806	5017	2181	9040	4647	53590	12087	0	0	0	4246	6858	6639	4142	2044	0	32240	0	6617	0	0	5407	2181	2900	3364	6958	12058
19	30927	66763	27072	9292	38039	32173	5483	22709	0	4356	5829	8887	6939	4605	33373	6619	14571	13871	0	2385	0	1827	3708	4799	0	4073	7613	11514	0	293222	0	0	0	7374	3763	0	4277	0	1987	2283	5717	0	0	1769	0	2255	1673	0	5420
190	224053	14005	77308	18481	41973	2085	30027	18119	0	14522	16220	23780	5601	37376	3998	3134	10894	2406	0	8368	0	6817	4785	13105	12437	1249	3296	10896	3338	0	0	3342	0	4669	12432	0	5306	0	4250	1597	2876	1359	0	7761	0	0	7020	0	0
191	51719	20799	35167	18598	73069	8731	18337	7175	3510	10437	16764	11992	12798	16065	13274	6064	10128	5864	0	11292	0	6947	22373	11175	3502	5104	5163	5177	19125	0	0	2819	0	15604	3824	0	5940	0	0	1903	5562	2653	0	4815	0	2301	2722	1380	2955
192	71499	67096	62545	52329	8191	33094	12724	23108	5252	31310	8508	23284	12237	7873	16055	8062	5251	11838	7352	4723	0	6021	4038	7906	41805	4442	10798	3231	6579	0	1056	1840	0	2311	9098	1365	1890	0	3347	1904	4171	0	0	6560	1786	0	10060	10084	4065
193	93220	30642	51017	40483	20957	15983	18930	16280	3055	15258	4529	14054	17112	11924	16559	20272	13360	18293	1685	8240	0	5020	8481	8032	31600	15560	7266	7663	11517	0	0	4684	0	6016	7165	0	6218	13165	6323	4452	3241	1687	0	6144	12954	6821	5358	0	3566
194	111868	41399	38050	17536	38780	9335	15829	38090	6266	15627	11306	14903	11634	8505	7939	22119	9084	13525	0	11167	0	3057	26439	8381	10778	17120	0	9949	5124	0	0	5130	0	23299	9726	6489	5075	0	9319	29532	3783	0	0	5999	1585	3734	3151	1902	4411
195	76343	62665	51559	13256	29141	11585	22111	24686	0	19809	5147	22355	23980	12556	44025	11211	20860	13138	0	6008	0	2634	2561	7503	17820	2968	9936	2831	0	0	0	5207	0	12843	6715	0	4643	0	1263	1494	0	0	2516	5297	1363	0	4869	0	0
196	201967	49841	85912	32726	27287	8543	38407	57949	0	44597	10288	17478	17938	18393	13284	9991	6722	10224	0	15146	0	3074	3954	16806	5409	5392	7385	15755	0	0	0	5072	0	15206	16383	1838	3333	2413	8723	0	3017	0	0	12448	0	0	5072	0	0
197	174379	24466	93095	35899	10530	17160	44613	70320	0	39490	11115	42596	25334	9797	15555	9056	46487	10231	10338	25556	0	12197	3014	6720	3923	5448	4677	8185	2562	0	2220	10774	0	5803	11098	1576	25064	0	6221	1885	2581	0	4129	7155	0	2726	24343	0	3076
198	107575	13515	76940	23268	11474	63063	33656	22530	0	20644	37315	25136	25447	25674	20359	13199	35894	21980	18748	18694	0	17649	4844	18664	18850	7426	16368	12935	5566	0	1231	3766	1537	4165	13953	2629	15217	1677	46147	1806	8531	3641	2976	9860	2356	4805	6252	0	7451
199	51592	59856	37349	121763	2386	78615	19572	15857	0	13089	10032	15224	20222	10759	26693	10742	13064	25150	48057	5735	0	5192	1660	2519	6950	4923	3059	4889	2575	0	0	3037	2697	1921	2849	1362	4891	0	4105	0	8513	0	0	4702	2490	1896	1908	2386	2899
2	26202	28852	24167	206389	14998	2027	12660	17999	104262	16823	9619	7961	2551	29198	2507	1235	18050	2933	5999	10474	26996	13367	0	17585	0	2162	45913	5623	0	7551	2379	2410	0	1241	1812	15205	14469	2572	0	1339	2482	2282	0	2455	4551	4413	0	0	10525
20	23260	26453	15130	114626	6273	6806	28207	5839	3660	4397	4287	9072	11664	36163	4212	0	11189	1657	9515	4685	167397	18172	1882	16751	0	1625	75474	4945	0	26662	1363	2921	0	0	2603	3346	3449	3128	0	0	3346	4105	0	2349	10351	0	0	0	0
200	19560	23198	17458	23550	14300	6667	9386	5380	0	8984	6991	7423	13699	23786	5946	7084	7106	7252	0	0	0	0	43382	12653	2224	4133	4684	4620	6781	0	1494	0	0	3806	0	0	2852	0	1280	3055	1801	2648	5835	0	2330	3598	3080	0	4566
201	61888	15247	56497	67442	1660	80565	17392	12261	0	20774	11208	18355	14594	9243	29889	10565	7698	28768	24066	4124	0	6054	5802	5591	6950	10388	4451	8847	9599	0	2594	2634	1867	2311	5705	2139	3588	0	27724	2324	28313	0	0	6004	12347	3539	4820	7469	3139
202	50633	54747	28866	50936	19034	62367	13904	23855	6080	32504	8437	21426	10525	8366	35121	8537	2981	20177	20609	4444	0	1606	6412	5956	9274	5771	10041	6373	9040	0	0	2383	8862	1815	6286	1752	1244	0	5594	1178	10099	0	2267	5431	0	3954	4452	8141	2692
203	116096	68712	56784	20217	42002	60171	10425	15894	17331	21481	24108	20728	19487	18027	26527	30820	18713	37644	74820	10799	147309	16107	2699	9804	27729	20195	11240	19290	28935	0	1126	3597	46296	5311	4792	15383	5708	0	7581	19082	6624	1937	1835	5122	4690	6357	7114	0	6492
204	37396	69735	18982	18859	69186	78503	10582	6872	9413	7113	24866	6972	16410	9941	27224	24928	10734	30357	71526	7870	0	5831	48714	8459	20376	19687	6544	5743	13908	0	2046	3943	5116	11155	1767	8928	4456	1535	1552	8706	8662	0	3581	2833	15779	16243	1731	20778	4577
205	21698	36581	9874	13222	26146	15848	6524	4782	21190	5897	7155	6621	4935	8036	13868	13090	2489	13853	21983	6246	0	2054	15428	9656	1452	21950	2646	7010	43087	0	11130	3394	108758	9126	0	12818	0	3736	4118	7672	4262	4767	0	1979	8275	6348	0	3422	2766
206	12708	24981	9230	19329	24271	10784	5317	4606	1354	5226	18658	3307	18396	16946	16823	11770	3958	11933	0	1667	0	0	29566	8361	0	18559	4260	4111	2474	0	0	1765	246173	21069	1811	2503	0	23450	3390	2687	4966	20362	2708	2709	8185	5923	0	0	2259
207	42825	12844	27746	109229	4117	13532	14186	11684	1795	13752	7602	9178	13170	8835	9297	19669	3801	12338	0	4324	0	7504	3786	8904	6229	9434	4063	4477	6036	0	2428	4333	26237	4054	2915	7498	0	10347	6709	7543	6904	0	4012	4114	49426	4030	1559	6341	3209
208	86948	72265	58657	20854	55746	32614	71066	25843	0	18231	34482	24351	33896	24411	46473	16669	17389	17843	0	12298	0	16548	7398	10037	10382	9966	6715	5115	3966	0	2298	9914	5139	8752	3432	1526	10147	2878	4155	0	5777	3764	11615	8826	2981	2007	3729	0	2749
209	58580	59647	39477	18650	52955	21867	16274	36797	0	10586	61545	12679	34866	36471	38750	10806	37189	14146	1968	6357	0	10180	7719	14012	1450	8226	4040	1742	8082	0	1849	3129	5489	9524	4603	2501	21125	39643	3737	1345	9505	8513	0	5017	2486	2647	2697	4764	2680
21	29654	48257	7638	109976	79066	42340	9536	5131	21983	2630	6325	3336	9407	33715	6354	4585	7777	13153	15035	5192	29552	15533	2123	23892	0	6789	26952	0	0	47535	0	4018	0	2074	3193	34784	2696	2176	0	1244	5807	3082	0	5015	9436	3328	0	0	3810
210	143873	20122	61481	10068	31847	24925	61903	45199	2774	30341	33901	28579	17236	7653	23000	42069	13355	19158	7808	11165	0	3681	22712	4470	1746	19004	0	4109	14621	0	14026	6647	5958	8370	4210	9978	6602	26052	3853	21471	9666	21908	0	7324	14205	10131	5915	47363	2347
211	54480	54026	24444	42402	22876	31355	17577	12586	0	13361	21071	9239	11993	26974	16262	41546	9513	40950	26792	2892	2370	3961	32407	12044	0	35623	5775	4368	33703	0	5844	2426	3504	7180	2402	3510	2988	57016	3730	14722	7725	7111	0	3841	7638	14170	1607	9647	6451
212	170273	49224	77014	17007	40431	7684	21253	50344	0	28201	42462	36469	25438	6422	12241	10474	9980	6438	1857	8664	0	3746	1960	3731	8254	3479	10830	2731	0	0	1150	4522	0	4001	9524	1596	4258	0	7298	2235	0	2380	0	4727	3013	0	5920	0	2478
213	86273	22936	55532	15188	28958	6098	42093	15131	0	9265	31727	13580	12956	11780	9820	9228	11707	9393	0	14294	0	4402	12178	6183	1252	9723	4036	5510	3532	0	1542	8175	0	54443	5189	1971	3319	42256	4460	9984	5142	16923	5426	4978	11471	9957	2999	0	4626
214	17505	9938	8686	13593	5280	45804	6906	3301	4969	6774	7247	2550	9613	7090	10919	7491	3934	14494	25571	1839	0	3574	12435	6782	3830	11521	2769	14956	7459	0	46941	1541	4348	3829	4335	13653	0	40198	1667	8282	4708	3115	0	1975	2278	4117	0	8721	2932
215	53209	9851	14463	17357	3707	52921	9190	6410	0	4458	33299	4271	20140	29474	22402	10650	8960	17021	13134	3649	0	4221	5204	12777	11335	7038	4886	28694	4852	0	0	1538	7732	3562	3669	1844	3539	5421	6987	8566	8580	1239	5296	6695	1417	2539	1351	3178	3481
216	78805	74518	38688	50066	45699	24058	21909	21528	1342	18295	98741	13067	12575	24876	13094	30893	15456	23306	12595	2888	0	7131	6307	13306	3817	17375	4275	4350	4251	0	1259	3819	7433	7265	3693	2599	6114	2271	3636	3510	6317	0	0	5079	2581	4154	1853	23438	4017
217	20407	51687	20135	21294	84195	41442	7167	10283	0	8575	16224	6149	14764	7862	14560	12081	6725	19897	0	4531	0	2956	5921	5067	0	8623	5160	3040	2557	0	0	2633	0	2966	1462	3519	2978	0	2015	12121	1741	0	20779	3667	0	2577	0	0	3388
218	100001	72955	48592	20019	113760	10915	79356	22321	8303	13755	48017	26893	4991	23292	5973	16159	11365	11070	0	10140	0	3320	2427	7841	28542	8089	3885	4572	0	0	0	5333	0	8290	6808	1453	5408	2704	2391	4878	3633	0	0	2043	0	3250	4018	0	5519
219	87960	37976	50369	7328	72083	28357	37778	19897	0	24224	28271	21599	5427	5225	13425	13130	25498	14462	1888	26884	1259	28900	3037	2505	2098	9732	3123	4751	0	0	2434	12887	0	6679	7148	2206	16764	19824	2368	1259	4616	15610	1888	3414	4091	2025	4433	1574	2521
22	8750	52555	5239	229337	147116	5122	9011	2323	0	0	28405	2844	6316	33030	0	1564	6057	2946	0	5102	0	8723	0	20757	0	1985	53017	66887	0	0	0	3260	0	12646	0	0	2715	2089	1338	0	4386	0	0	2099	0	3507	0	0	8617
220	151587	48080	71325	15063	120080	3196	37893	25904	11401	20165	52035	20795	10244	37292	12096	10188	19378	5820	0	37752	0	11156	3728	15332	2692	5836	5317	14965	0	0	1611	21836	0	19356	13934	2175	8376	1544	4493	2784	3521	2625	1761	5732	0	2741	3054	0	3162
221	83894	9248	48849	5205	25282	2393	9870	26316	9135	16809	14703	16705	5418	6706	15125	8193	9284	2831	0	12102	0	21638	2443	2529	5418	2483	0	2749	0	0	0	6694	0	4882	5235	0	2295	0	4836	2975	1908	0	1806	2095	6162	0	7284	0	0
222	140385	49217	57023	17708	35388	19344	24485	16895	0	25667	7311	18071	14482	4752	9817	21019	6714	13809	5855	13502	0	5286	4533	4420	3973	9680	4029	2884	0	0	1182	10661	0	2594	7727	0	3659	2462	4164	0	0	2276	0	6224	0	2959	3973	0	8846
223	87027	42595	35235	78056	1893	73278	8879	14139	2524	18552	6194	12490	11556	4711	11496	13840	12070	19869	13674	6300	0	5973	3698	5850	6521	8046	4346	4127	0	0	1580	2251	0	2261	5186	2113	3602	4548	2250	5995	2092	4498	12096	5097	1999	4077	3132	3221	2436
224	60441	17546	41345	38706	25046	7699	11066	14350	13584	15921	11089	15261	19772	13485	6509	9506	4489	7757	19419	5235	0	10577	7213	11964	1984	6331	3657	5127	8555	0	6016	5423	0	1890	9463	4669	1462	7935	3416	1880	4489	0	3028	8853	4073	5492	3348	8947	3728
225	28615	53437	26125	23330	78272	46660	17821	8538	7197	17085	27096	10342	14486	5446	13789	6400	13055	9831	4277	5945	0	6582	0	6861	6780	4353	6695	5419	0	0	1983	3321	0	7367	9834	2608	3634	0	7293	3113	2086	0	0	15625	0	0	2581	6202	2636
226	23939	36086	20511	49584	9450	28954	12367	10621	10681	10799	5491	10083	23536	9185	14778	8289	6796	17046	9981	4941	0	13172	4323	10105	12317	7017	4198	3243	3044	0	1390	0	0	2655	2092	3381	2761	0	1461	3716	5983	0	3284	1631	1699	3561	2249	18051	2742
227	72334	53262	47101	15251	54652	2638	15656	20184	0	12253	13955	17682	7203	14170	0	4023	12506	2506	0	4662	0	8016	6498	11693	4794	1992	3535	3727	0	0	0	4870	0	2969	6113	0	6457	0	1935	0	0	0	22265	3158	0	0	3472	0	0
228	20378	6833	8052	14645	2943	16252	3277	2296	133715	2643	8841	2932	2976	3804	5606	7108	2102	6283	11774	6461	2102	11893	3654	3764	5151	3520	0	23984	6428	0	0	2483	0	0	1295	5502	0	15557	4853	2838	5571	4416	5466	1271	0	3511	0	8684	0
229	60913	56999	59442	41437	26787	20143	32427	17762	5005	13439	2933	13677	11893	11259	20512	22418	10467	15379	3650	14013	0	10571	5625	5906	65485	10729	7194	6435	0	0	1258	6607	0	3133	6124	1718	7822	0	1904	3762	2815	2616	0	4034	0	0	5302	2190	0
23	37440	37209	25326	277320	38555	12861	12375	10177	4793	7645	4148	6697	5055	32404	7361	2721	2292	6049	0	9404	4272	20851	0	17732	0	1501	33963	6139	0	17194	0	4101	0	1459	2770	1564	1146	2501	1499	1250	2709	3859	0	0	0	0	3466	0	0
230	8389	19196	7850	7172	8985	23178	5764	2129	58274	8097	2953	4879	5011	2657	8900	30973	4956	21996	13923	8340	0	7692	8994	1562	0	16684	0	6094	12616	0	24955	4109	3692	2111	2019	19030	0	2896	2553	10300	4561	0	0	2232	1793	5036	1095	13182	5713
231	54683	54649	38156	5337	66390	10898	17214	19399	6383	10549	4394	14076	9859	11242	7974	30038	23479	11474	1361	15404	0	11246	11056	5454	4186	9733	0	3959	0	0	0	10208	0	26046	5123	0	15996	0	1438	2264	2068	0	0	2942	0	0	5382	0	0
232	73508	4913	30375	113782	1882	10131	12765	18139	0	10941	9389	7191	7313	30437	1483	4147	7521	11923	0	6451	116356	3725	0	17383	5854	2051	9948	11557	2346	0	0	2363	0	1352	4654	3721	2926	1673	2372	1773	3032	0	0	3766	0	0	1508	0	4342
233	103465	11340	65707	45189	7985	35209	34808	30518	0	19398	17734	20498	10069	25839	8660	6706	14267	11277	3254	11481	6825	13711	3880	17489	2415	3724	8161	13161	0	0	1386	3877	0	3604	6168	2792	7878	0	2240	0	6352	0	0	3961	0	0	3260	0	5199
234	13531	156381	12362	0	21102	16098	6411	10458	0	7982	2402	5285	6396	3927	8924	24067	6679	18877	0	1773	0	5945	2507	0	0	6121	0	0	0	0	0	2406	0	1864	1639	0	2512	0	0	1149	0	2925	1985	1762	0	0	1726	0	0
235	83114	136254	35766	20234	23899	12377	14030	17595	0	13691	10158	16282	12266	5153	12805	10161	8484	5864	3142	6525	0	3397	3784	5294	12777	3779	5245	5341	0	0	3136	3876	0	1523	5041	1468	2826	1287	2094	0	0	1855	9425	3249	0	0	4560	2622	4105
236	66939	33124	44928	62942	18852	25063	27336	17476	1693	18082	7511	16793	14729	7120	9536	8479	7618	10306	1376	6477	1164	1786	6816	4518	2434	4641	15231	5946	3391	0	15205	2605	0	4184	6883	2328	2963	1936	3508	3486	0	2615	4550	7192	1270	0	3440	1693	0
237	144749	30328	65855	60158	5383	27076	42655	32347	0	19891	5279	36500	24759	12703	9407	10741	22624	9276	0	34241	0	20371	2281	16519	3726	2874	10976	8394	2169	0	1414	13646	1553	8641	12125	4320	14706	1209	4163	2174	1916	3956	1139	5264	4045	2652	7556	7556	4534
238	18024	55381	7458	22036	122776	6950	3732	3158	3278	3040	9338	3468	7043	6942	6283	4010	4195	6260	0	5020	0	0	23711	3186	0	2971	5119	2431	4939	0	5386	3989	0	7600	1605	1784	0	46113	1364	3992	2592	17227	6467	1949	2622	7759	0	2509	6013
239	32141	94515	25123	29026	15766	38504	10300	17550	0	13539	6986	9273	24788	5531	15905	6788	5190	10537	3003	0	0	5813	4660	4703	4982	3375	11346	22672	0	0	0	0	0	2828	2919	4050	2076	0	1992	1756	0	0	3944	2310	0	0	2620	1246	3847
24	3605	10192	5870	18698	6476	13461	0	2176	138222	3525	2229	4787	0	7017	6253	3059	0	3801	35564	7850	134507	17151	0	7527	0	3788	7521	0	0	9661	0	0	0	0	0	0	0	0	0	0	3822	1911	0	0	6370	0	1376	0	0
240	86720	43118	29485	8271	24033	14600	17557	14407	3494	20823	24063	16915	13370	6077	6119	20627	7099	14045	13022	13280	0	2809	3774	4561	15881	9546	4955	4231	2512	0	4976	6474	5082	3375	4551	2140	3594	1695	3465	2964	3070	0	5399	5148	0	4129	2906	3388	3171
241	43432	148204	25149	22674	20343	45337	13222	9767	7233	14063	9863	13442	15559	5586	19927	15709	5063	16202	5063	6179	0	13747	7305	6096	44534	9076	8660	6079	3018	0	12045	4222	2377	5672	4395	4281	3203	5038	2966	8176	4236	3758	49059	6341	3616	5962	1774	4030	6316
242	21713	33220	29500	5995	17136	2891	6758	11478	0	9860	10720	8374	5106	2881	6232	2172	67698	2088	0	10650	0	4116	17910	3007	5361	2402	0	0	0	0	2418	3323	2944	14785	5164	4836	26458	10511	1467	0	0	29225	0	2794	3469	3951	4346	1051	0
243	75585	35249	43564	9913	98686	8974	16486	20992	2284	8982	5128	10289	26917	29318	12647	10304	9675	6592	11418	3418	0	1772	60263	9587	2180	11100	3957	4305	6131	0	2993	4579	0	22343	4835	6357	6126	4256	4263	3114	3737	0	0	6595	0	6248	6471	4982	1951
244	76681	37528	34662	33878	29138	20664	24862	17942	0	13230	6461	13101	33537	19229	28788	15164	10069	15738	0	15972	0	6000	8432	12149	11978	5652	8290	8325	2563	0	1597	5359	0	14736	8084	0	3485	0	6760	0	0	0	0	5536	0	4176	4382	0	8067
245	33900	30603	26775	19651	10681	7993	14895	13551	14369	6889	1633	9129	31694	4695	8822	7631	6888	5662	0	7732	0	1851	29043	4568	3703	4390	4655	2016	3359	0	0	2722	0	7515	4118	2614	3255	0	2834	0	0	0	10344	2130	0	2475	3018	0	2367
246	19303	23304	10293	11242	26523	10640	9681	8610	2180	2371	9448	4441	12790	4168	9112	10421	4360	9465	1765	5292	0	0	58272	2403	0	7618	0	8107	5088	0	1766	3000	6644	14271	0	3530	0	15249	6650	1981	2803	4255	2888	1789	5647	9828	0	0	1875
247	62307	22093	54344	19158	6432	37478	8679	22250	0	42416	63058	39915	10632	12334	7277	4343	29084	8964	31640	18041	102493	18564	3320	13004	6743	4431	23200	7751	0	0	2594	5723	0	1143	7879	6901	16630	0	10614	1868	7066	11044	5291	3326	1141	0	4219	3942	0
248	52283	28952	41690	25772	22054	14676	13330	14303	4181	44670	3132	19206	14327	9335	12142	14572	5329	12945	24144	12064	12647	4567	2613	6012	15365	8231	11691	1934	4064	0	11003	4045	0	2611	12758	2661	2613	0	1854	2822	2364	0	7526	11877	0	2156	6209	18709	5301
249	7869	39311	7067	6974	39689	25267	3407	4793	17273	7558	7634	4368	8279	4277	16062	13369	0	14925	9897	4246	2165	4486	9518	3007	3093	10370	1977	4042	7005	0	85548	2435	2268	3511	2067	23506	0	13063	3776	9378	5937	18139	111801	2793	7835	5698	0	7657	3166
25	9627	12397	9504	76114	13230	22561	5201	1380	68025	3037	12930	3157	1973	15356	4535	12783	2604	10930	13855	3337	10313	6354	1766	7450	0	16766	15315	34495	0	63554	72125	0	0	0	0	16049	0	0	1685	6771	5209	0	0	0	10626	5382	0	0	12788
250	70197	7398	35344	10730	22737	12379	20972	12895	0	18361	2008	16609	8872	5389	6702	8353	8031	7014	14267	11900	0	8991	5064	5602	3065	6078	2997	0	2553	0	2275	2864	0	0	4511	11097	2432	0	2917	2131	2748	0	2536	4080	0	4783	3705	2537	6705
251	130038	21794	66998	5717	23466	1456	31597	89601	0	24507	3904	34735	15407	26045	5038	3663	22506	2980	4505	11857	0	22014	4682	13973	3876	1905	5483	3084	0	0	0	6063	0	12069	7987	5830	10772	1467	4034	2095	0	0	1571	2454	1048	2372	18371	3379	3284
252	37550	6028	32362	6398	5924	18368	11915	19715	53469	15075	28423	10526	8302	14632	10369	17965	4468	12713	2742	9690	30345	14628	5308	7191	3429	11129	3059	9877	3947	0	2025	4841	7482	7092	4263	11838	1663	13313	4315	4986	3968	57352	6648	5192	14133	5101	0	7365	4619
253	124858	22307	52487	3967	48939	23423	17517	33452	3515	21507	4650	19669	23924	9164	15654	15351	10845	13114	32327	20008	0	8899	14848	7382	10132	10411	2846	2380	8475	0	1569	8216	1344	2548	4966	2597	4747	0	12232	8685	5584	0	2171	5184	2321	4944	7735	13337	2495
254	113175	14385	57475	8535	29947	25812	14277	23856	4367	15424	12064	20133	24419	34772	18808	12353	7074	10050	23915	12342	0	7400	2380	33052	7694	7788	3476	8705	4895	0	2800	7102	3639	2919	7808	1385	2388	0	21679	3340	4407	3121	0	5198	2184	3081	7059	0	5785
255	147241	29658	59929	4177	53687	27004	18610	49481	0	26832	10457	26457	17549	12660	9851	14715	13313	11231	37804	20326	0	16669	6277	7704	13158	11695	0	5336	6176	0	0	10652	2613	3162	5356	3912	3813	0	20896	10651	3133	3115	0	3936	3758	3518	10522	7522	0
256	127863	48961	37473	26042	39816	10343	21414	6045	5885	6315	8569	15165	55438	9937	32321	9024	6851	9304	0	5700	0	3187	13838	7404	5885	4311	3368	3071	3327	0	0	4446	0	12923	6334	0	4246	0	3055	0	1515	2840	0	5346	3783	2263	3044	0	2748
257	45094	41852	45073	6823	120994	4560	10085	12790	1555	6491	5080	9562	20794	86313	78714	12566	7880	10991	0	3026	0	0	19956	61632	2177	4425	0	2780	3134	0	0	6346	0	30496	5144	0	4769	2696	4063	16724	0	0	0	4763	0	2201	2771	0	0
258	109322	22627	28031	3175	73180	9622	26545	8075	5487	6603	5904	13307	7070	12691	13359	24120	8401	12696	0	13141	0	3356	6106	7042	1583	8777	2462	0	0	0	0	10992	0	7564	6291	0	9338	0	1496	2868	2395	0	3588	2586	0	1511	3582	0	2948
259	19401	83894	8095	5751	16730	8025	3949	2673	16146	1994	9793	2900	4768	4312	7592	22836	6231	13746	14472	4695	0	0	2721	2054	2503	6388	0	0	7719	0	0	2813	5876	18059	1534	0	0	0	2820	0	0	0	0	1490	0	0	0	3047	0
26	37448	43693	18007	37240	40514	11560	10669	9613	157447	6547	8167	6917	9188	58652	5533	11433	15086	6683	76294	11039	12302	6861	1562	26476	0	12190	14705	17306	0	52517	0	2690	1137	1964	3002	20728	4082	1861	0	13956	9201	0	0	1910	1447	4304	3937	0	13717
260	154045	20788	39449	17510	10983	8302	24633	11759	7604	6647	12884	12124	41910	9473	16473	12106	7754	4956	0	8199	0	2828	8409	12361	1162	4866	3498	4096	0	0	0	4556	0	4386	6673	0	5025	0	2776	4277	2619	0	3063	7586	0	2982	2384	0	0
261	46923	26912	28137	12971	21472	12828	8058	16707	1161	17873	49279	15910	15410	22571	20033	9846	10660	8842	7388	19276	0	5953	9135	17850	7493	7980	6215	7026	3501	0	1379	6311	55619	3379	5986	2691	6635	1377	3909	5805	4222	7350	2143	7812	0	0	5265	0	2873
262	92958	8770	55168	0	9788	0	23853	19960	0	10900	2341	14658	12281	16908	4046	3711	9533	0	0	20071	0	6731	0	10188	0	0	0	0	0	0	0	13956	1383	2059	10068	0	11321	0	3681	0	0	2400	0	2766	0	0	3156	0	0
263	47353	40678	32705	12344	17405	25058	7898	10285	0	17476	25886	12612	13981	30699	65080	19790	10048	14398	20969	8470	7025	10255	4819	20122	84264	6411	8827	5982	6182	0	0	3490	26526	7545	4677	3930	9155	0	8992	9368	0	3460	3145	3930	2411	3593	4618	0	8747
264	140439	25485	47290	13930	22558	13189	20527	11798	0	14472	77442	14060	22068	33816	17681	8910	14111	11095	1762	17324	0	5656	2436	19445	8877	6556	4933	13291	3597	0	0	6923	0	10712	10530	3595	9399	4282	1958	6267	4073	0	0	6289	5744	5866	3096	0	2249
265	103208	7927	119712	8383	21278	19783	32084	22210	0	22865	1878	31193	18867	4898	29069	11334	5588	10509	10430	4480	0	5392	2418	5114	3129	3898	3466	4134	2084	0	1460	3738	0	2898	12823	0	3494	0	2605	1932	1177	0	1252	4602	0	3191	14929	0	0
266	130891	9776	63698	0	20487	8994	24515	26460	0	27362	2510	24404	15969	4529	8556	11163	39722	8548	0	19461	0	34798	20540	3166	0	9741	0	3544	0	0	1495	17149	0	25092	15549	2973	18941	0	7426	18587	3120	2839	0	7750	0	3685	5956	0	1696
267	138491	23194	63993	5581	26330	10609	24126	36871	0	14134	10693	32132	27573	13401	27374	10988	23695	10553	0	25894	0	3298	23617	4247	0	6134	3209	4953	0	0	2122	13916	0	17047	23786	1786	12957	0	9073	3191	0	0	0	12970	0	3315	7554	0	5312
268	46021	39723	45821	18397	26090	18640	20602	9404	11779	9849	4958	11459	30016	17758	14435	16444	11968	17118	3306	11330	0	2460	48560	12304	2573	10342	6642	9320	7901	0	2967	3593	0	17441	4225	2792	5251	1971	6532	2755	6290	0	0	4157	1447	4962	3883	0	4090
269	52927	10481	27970	4132	30627	16092	17080	15511	0	10095	1920	12652	12992	3113	4683	36781	11091	16152	5298	13954	0	8635	16438	2185	1060	15271	0	1741	3101	0	2459	9646	0	2760	4689	2738	5107	2805	2543	4026	0	1502	0	4332	2225	5476	3312	0	1619
27	27800	53444	35868	243268	20844	24055	13344	6514	53446	4446	7222	7489	5834	26049	6683	43000	2579	36582	55819	3179	0	10028	1516	12345	0	26190	8441	0	3184	0	3405	2064	0	0	2322	10587	0	3714	0	17334	21296	2579	1548	1536	1754	7249	2417	0	1872
270	140671	78717	56869	5776	77641	6099	28248	10000	0	13818	64977	16254	22285	18690	17286	13716	14344	5994	0	3543	0	19065	15315	12476	1143	7863	0	8926	0	0	0	2142	0	7238	4176	0	8200	1351	2931	2287	0	0	2391	3569	0	1984	3317	0	2370
271	78049	4306	44517	4682	7876	3003	14028	23629	0	21045	5992	18159	10617	7826	4898	9851	9067	5171	14703	18701	0	4583	8514	4566	0	6125	3615	5941	3149	0	0	3670	48456	4302	7268	2568	6313	0	8862	13485	6616	3256	0	5623	3046	4165	7664	0	2484
272	60035	8528	42170	8203	4832	21899	9910	34609	0	22195	36259	13746	6434	37596	4168	5348	4877	7883	0	4032	0	2286	0	20161	9034	4068	3992	5999	6778	0	0	1851	0	1690	3350	1393	3990	0	8217	2426	0	0	1996	3704	1996	1775	1784	1996	3524
273	9096	110328	7756	7717	36470	78982	1995	4833	1886	4180	10270	2694	16155	5536	42535	9376	4401	26052	68038	3439	0	2114	0	5468	47828	8524	6637	5668	5668	0	0	0	2515	2762	0	2721	0	0	2015	3272	14453	0	0	1666	1258	3756	1987	2200	5490
274	13162	71279	9363	31179	17744	72575	1766	6111	1479	4721	8668	3614	12554	10148	28369	6384	4436	24185	47630	2429	1267	0	2956	7808	16421	5971	7568	6575	11915	0	0	0	0	2864	1159	6129	1478	0	2786	2846	13956	0	0	1577	2112	2727	0	2535	4827
275	153633	23967	70946	26613	5756	33188	24401	19127	0	45293	20438	26069	15813	22603	28335	13674	17400	14754	27421	22214	10885	40937	15272	8899	6594	6080	14480	5961	4303	0	1306	7275	8260	6532	12562	3292	7954	0	9227	3323	3977	2512	3349	4808	2721	2872	11208	0	7239
276	130258	40157	41062	9225	49188	1948	23861	9596	0	6858	11785	10131	26172	26457	12049	4956	10950	2806	0	8549	0	2866	12229	15767	0	1871	5428	7153	0	0	0	9938	0	6243	7154	0	5875	0	1908	0	0	0	0	3863	0	2141	3113	0	3626
277	37497	34168	27945	6546	13796	11995	8997	10363	4850	18464	7653	10565	6289	8696	9247	13981	5605	10571	20156	7913	0	9430	10853	9520	7437	6880	0	2158	6811	0	4654	4467	21018	2490	5374	5207	0	0	5119	4204	2695	0	0	4375	0	4334	3299	0	0
278	46524	19947	23316	14393	38680	21454	13980	12174	1386	8838	4586	11604	10328	11110	10915	11842	15366	8755	4585	4863	0	9176	4631	7229	0	8476	0	4575	0	0	1600	5290	50338	2663	2420	0	8956	0	3502	0	3092	0	1599	4397	0	2966	2538	2985	0
279	91464	33981	44649	9249	36919	12693	19478	38833	0	19706	2400	22680	8494	3822	12989	17969	6663	11229	0	15646	0	5532	0	1552	10981	7047	5651	5626	0	0	0	4058	0	2030	4827	0	2348	0	4129	0	0	1599	0	4004	1489	0	8935	0	0
28	57409	12554	35316	356709	15169	1653	35465	17896	0	11241	17280	18976	4080	8751	0	1529	9871	1409	0	6569	0	14715	1972	4089	0	2542	22746	52780	0	7377	0	3827	0	0	4650	0	5194	0	1715	0	0	0	0	5495	0	2426	2073	0	5990
280	65566	26703	35568	5011	47502	8931	22727	28377	2979	13466	2660	15976	10891	3405	14675	22937	7001	9505	0	15969	0	8412	2664	2075	9043	7338	0	4933	5295	0	0	6088	0	2529	6426	0	2574	0	3636	2447	2234	0	1809	4925	2341	2849	5846	0	2083
281	96206	24559	43967	11961	58059	5278	27877	19778	2613	16515	20990	14345	14533	7129	7923	7339	7623	5069	0	7865	0	10182	7104	4158	1672	3322	4052	3736	0	0	0	4338	0	6402	6289	0	3649	1463	3801	0	0	0	0	4049	1047	2871	4318	0	0
282	43048	41150	22823	5369	52999	40943	8408	10289	3895	10151	12004	6148	20098	3569	15816	45285	5178	28083	8843	9907	0	4805	5775	3368	6000	20523	0	0	0	0	1894	6518	20422	13097	4678	2896	2211	0	2259	4685	5516	5369	2316	7406	1790	3354	1312	11471	0
283	114251	18495	46015	9238	7481	14851	30361	16414	7897	22824	7479	14203	18056	14069	11884	15282	16906	12298	47902	1618	0	5660	11808	7845	6754	8765	2694	10553	13641	0	14115	0	3412	6224	6376	2850	2617	3609	2466	4526	4363	15424	0	6899	4987	6728	3476	11749	2181
284	52950	56524	48826	12734	61989	11835	25351	12297	26476	8437	1670	14476	13931	10817	8024	24646	2856	11927	0	9019	0	6662	27133	6490	13150	5991	5355	5087	2946	0	0	7338	0	12926	4915	0	1252	7515	2778	3716	3165	0	0	3339	0	2906	6102	0	2342
285	125485	4752	67586	0	6406	1357	29085	29233	0	83612	12896	21462	7156	3203	3250	3810	36406	1305	0	13683	0	35266	2212	0	3719	2391	0	5479	0	0	0	8629	0	1960	17087	1772	22214	0	3460	0	0	1756	0	3753	1963	2836	8098	0	2907
286	96392	30728	33827	8673	47504	21517	18864	11694	1993	8023	10689	16128	21150	8760	20560	26513	5660	26023	0	10748	0	2364	3333	5608	17094	14595	7040	2966	2674	0	0	7315	0	8482	7608	1201	2203	3457	2632	0	2373	0	0	5419	1269	2343	3402	7446	2925
287	78908	49846	44595	13159	40782	10436	14801	19194	0	11582	5662	10753	49860	53545	11176	12170	25568	8025	0	5340	0	2646	0	34835	5269	6454	4149	18544	0	0	0	4867	0	9643	4872	0	9452	3056	3166	0	0	0	10538	5229	0	0	3857	0	2845
288	202445	55112	96210	29312	60230	16901	67816	39969	5038	17356	4000	29399	21116	15527	8304	37769	16605	22825	0	9884	0	20994	6680	4620	11721	13578	3434	7239	0	0	1675	15333	0	11410	17095	2447	7322	1586	3586	0	0	11554	1439	8551	0	5797	5836	0	7585
289	163916	106279	43459	36065	25117	20359	56307	19977	2789	15154	12500	33258	11585	8188	9807	23062	6566	18250	7126	23632	0	7030	3712	5217	10122	11520	8616	2146	0	0	0	9408	0	4114	7978	0	0	0	3800	0	2203	1514	0	4848	0	5182	4024	0	6408
29	43586	10616	33283	131001	14050	33831	4820	19162	136968	15359	4476	17203	1888	21388	1632	12677	4267	7913	42991	3780	0	7217	0	8275	0	22327	29335	14435	0	0	16209	0	0	1660	3091	3643	0	0	1746	3435	5100	0	0	0	5933	2594	5538	0	5589
290	70933	51719	33858	10618	36119	25632	17027	32982	4655	33186	5768	33394	12338	6941	17204	11940	7551	13219	10656	15410	0	7693	5245	4644	18309	7788	2467	6170	2669	0	0	7376	0	2801	5243	3105	1758	0	1732	4552	5313	0	117928	3844	1034	3242	3690	0	2520
291	236929	28279	94286	23401	46237	3901	55515	23909	0	18928	12661	18082	10648	16422	8678	4201	8203	4645	0	11750	0	19945	0	5252	40974	2653	4846	17749	0	0	2201	8416	0	6195	10177	0	4248	3051	2035	0	0	6546	8178	2486	1858	2991	5183	0	5696
292	17951	81481	11498	6324	40166	28511	5278	11218	0	7068	2258	6002	9925	4415	20111	16288	0	22561	2474	2888	0	0	5716	4306	3549	6629	2292	1676	0	0	0	3134	0	2316	0	0	0	0	1607	3998	2904	0	27633	2053	0	2855	1956	0	0
293	133378	39508	78371	16146	8383	25984	45708	61448	0	50443	9078	24572	13444	3160	7474	20980	15860	14592	9941	13210	0	6280	2483	1909	0	8318	3525	3528	0	0	3050	8201	0	4780	6846	0	8637	11321	6013	0	0	15649	0	4990	0	0	4982	0	0
294	10452	19784	6579	16905	51621	4249	5231	3551	8140	1845	1796	2866	5453	3444	3164	2386	3505	4817	0	4032	0	2085	42639	1624	0	2853	0	0	4724	0	4296	5570	0	2682	0	3453	0	2038	0	3276	2487	0	0	1431	1244	6774	0	0	0
295	135988	41563	44413	20721	27120	47563	31634	27474	1766	44757	22939	18481	15295	4892	15885	13990	5092	14093	15586	17689	35952	19196	2869	6456	4884	6980	9535	10868	3840	0	10612	6844	0	3295	12150	1558	0	0	4723	4853	2286	0	0	4494	0	2136	5429	8521	2175
296	30620	31716	21212	16706	18266	32544	10879	20920	22842	22034	10681	7290	9620	3919	19340	14574	0	19133	9827	12667	2074	15661	18401	5262	7985	11927	4188	4450	20257	0	115424	1783	0	6278	3626	9105	0	2699	4969	8549	3856	0	24406	3221	3629	3669	1727	10224	2153
297	36548	1762	38908	2591	0	23196	24114	11586	53000	34667	3213	8706	6765	1237	1607	3648	0	11466	15754	1686	4249	0	4331	1251	2591	5027	0	0	3957	0	29972	0	0	0	3891	13575	0	16384	2802	5182	6368	5283	7670	3545	12540	7267	1772	10171	3658
298	55784	21556	39811	36066	11894	20389	36780	15047	7549	16311	5199	15454	12274	6598	13028	13707	2482	12633	14996	8420	0	2321	31645	5184	0	10064	0	7904	7385	0	12166	4654	0	4721	5037	4535	0	3424	13310	7947	4428	1818	11622	5424	2482	5366	1798	11693	4475
299	42870	10419	23170	9345	9775	9435	11842	14872	12280	13404	2819	9737	24332	2272	7100	8250	3330	5864	3369	4940	0	2616	5430	3099	5156	5961	0	3984	3031	0	22901	2537	0	3621	8829	3437	0	6860	9949	4150	4563	4418	9560	14130	4619	5400	3433	1933	3378
3	7329	48635	14374	23920	0	9626	4219	5017	0	4078	13822	4945	3281	16540	4391	2349	47295	4704	5234	18887	0	69686	0	10132	0	2258	9394	5226	0	56471	0	3309	0	1467	2753	0	15007	4609	0	1890	0	7317	0	1785	0	0	0	0	0
30	150219	122202	65874	330915	0	5424	31069	8659	1648	6595	31750	13124	4522	29582	3978	3326	5145	3398	2163	6851	0	22058	0	18336	0	2760	11225	22750	0	12567	1339	2909	0	0	7199	0	2472	0	1236	0	2266	0	0	3740	0	2130	2650	2575	2949
300	9705	121038	8833	7050	10301	25020	1546	13703	4185	8526	2683	6066	3398	1447	11580	8359	0	13260	3648	0	0	4389	1931	1411	0	5526	3252	0	0	0	2253	0	0	0	0	2790	0	0	0	1932	0	0	0	1707	0	0	1853	2251	0
301	58620	30336	31207	7198	47000	17266	23630	10816	11733	13622	12279	10537	15132	9288	11661	29222	10587	14886	1164	9798	0	5982	8834	4800	1800	14907	0	2346	0	0	0	6185	0	3256	5775	4340	6243	1694	3625	14519	2985	0	0	9280	0	2659	1959	0	0
302	40090	34758	27147	5402	65254	18670	8132	9598	0	7427	5218	8143	8065	9563	16898	3957	6092	7834	0	8298	15995	2005	7531	4420	2648	3899	0	6528	2330	0	0	3399	0	1695	4272	1695	2754	1801	2697	1803	1638	3872	3034	5771	0	2525	2771	0	2852
303	73904	4268	27049	10990	4375	11308	33553	14448	9283	7396	1814	11305	9910	5920	8653	8610	6509	6759	9283	7646	0	7849	4361	2937	5228	5858	0	2859	6043	0	0	3309	0	3510	3397	1855	0	7196	4361	4525	5916	81225	0	3316	3521	5616	1900	0	1655
304	33272	11939	39372	6392	19806	15722	13820	10869	1991	11832	20854	10681	13855	7453	18086	12510	5344	9948	3039	4926	32139	2623	10560	3976	0	8364	0	3556	4354	0	15405	3315	0	9039	4041	9536	0	31344	4405	7513	4411	5289	10060	3591	16892	7219	4204	1153	6186
305	32086	12842	20948	5810	11937	58375	9153	13764	13222	10797	25306	7189	14313	3809	22788	14436	0	26188	41411	12165	0	5653	4805	3103	14368	9852	0	4359	10197	0	0	2133	0	1141	1975	4483	0	5812	4250	2404	5701	3907	11726	2477	2958	3909	1737	24825	10250
306	26968	77370	23256	10354	89260	18084	12611	11617	0	10184	4007	6448	22792	4596	11801	14101	3934	11270	0	9763	0	4477	25867	4465	2320	5798	0	1803	0	0	0	11178	0	6416	2827	0	1339	0	2321	0	2847	0	2320	3553	0	4052	2007	0	3343
307	33976	43012	23725	24579	7064	103700	5554	35339	0	39699	6072	23733	9650	1945	24767	11765	3163	23347	3163	2445	0	3368	6774	3006	0	6156	5295	5439	2396	0	3627	0	1792	2798	4592	2952	0	0	3944	3058	3163	0	4323	6533	0	1925	5237	4261	3079
308	64766	71064	43395	14569	87005	5680	14736	8790	0	13303	15133	14088	48150	5490	8532	4788	8550	5036	0	14665	0	8131	13528	3635	11476	4112	8457	3393	0	0	3290	7453	0	9320	5244	0	3999	1252	2223	2554	1833	0	0	2950	0	3293	2543	0	0
309	82141	36756	34241	24444	36126	12817	14137	17905	0	22794	13591	16290	34631	6320	17827	9026	4975	10632	1969	6252	0	7925	2885	2806	2176	4394	7975	15655	2336	0	0	3662	0	5901	6830	1088	0	1842	7323	1749	0	3236	10675	4581	0	3113	7936	0	2517
31	5999	46779	5605	6635	6968	4467	2866	1987	0	1288	35064	1267	3409	39123	4920	1338	15210	3726	2111	0	96388	2850	5497	24926	0	4375	7764	8176	0	11296	0	0	3378	1682	0	13830	4008	1267	11313	3802	4540	3273	0	0	8974	1810	0	0	3527
310	67614	7268	42417	20431	3738	23064	16065	17919	0	28079	45270	16225	7125	11618	7219	5763	11940	11549	31148	5546	10798	10202	1867	9563	2700	3350	6714	9005	2741	0	4207	5049	2180	1738	5530	4882	3218	0	20097	1661	2284	5088	0	3269	1213	4857	5462	12563	0
311	71041	59286	25825	33284	20630	55595	13491	12367	0	4284	19374	10618	23914	12037	20883	5232	13674	12915	0	20166	0	4715	0	5182	20848	6484	6930	3685	0	0	0	7101	0	2755	5062	2740	4601	0	2803	0	0	0	0	3667	0	0	1856	0	0
312	63280	62061	34142	17793	36282	44430	32838	20192	1866	17558	5568	18044	41123	8082	18120	7867	4770	13111	3217	12698	0	2358	11623	4740	2797	6847	3063	3817	3927	0	2175	3529	0	3876	4717	2281	1347	0	11670	4050	2785	0	3104	5280	1244	3866	2775	0	3590
313	324	1525	293	332	508	310	400	203	203	203	0	0	610	203	305	406	0	0	0	0	0	0	694	0	0	611	278	0	0	0	0	203	0	0	0	407	0	0	0	0	102	491	203	0	0	0	0	0	0
314	64584	29508	38069	15279	24675	43066	18843	14825	3885	16176	7876	13529	11384	3746	8082	6460	4022	11342	8133	14078	0	12914	3899	5262	0	7592	3820	6276	3402	0	6680	7068	10500	2776	6934	4305	2477	0	3643	4487	3675	0	6510	3455	0	5948	2839	1785	5985
315	71751	3517	59016	0	5116	6668	40527	21405	7780	22452	0	16821	11229	0	3189	5441	5436	2828	3730	18931	0	3454	4711	0	2132	2822	0	2377	8167	0	14738	12241	2451	6203	7923	6075	1386	1637	2089	2975	2749	4168	13856	5589	1806	5339	3293	0	4927
316	42266	31227	34193	5450	52215	6568	17559	19458	0	9047	2835	14898	32319	7095	16116	3434	17688	5293	0	13805	0	5994	10691	8061	4688	1119	4507	3620	0	0	0	5587	0	4662	3685	0	5577	1308	3602	4036	0	1963	10249	2568	0	0	4393	0	3816
317	65017	20623	54308	6906	25937	14216	15622	26175	1050	47019	4733	32687	10623	7421	8072	9765	7902	5605	2835	15638	0	8373	11991	6364	1155	4826	2557	6927	5938	0	5245	6540	5356	2344	6668	3574	3650	3931	2692	4758	4936	0	5776	5350	0	8802	5485	1890	9719
318	25823	9034	16179	26336	3720	27797	4970	3478	0	7200	9782	4765	6040	9170	5650	5288	5633	10249	10840	5068	82573	4129	12363	12086	0	7666	3649	3401	7343	0	19572	0	0	2380	2778	18186	0	16208	1596	12208	13316	16461	0	1362	1594	6561	2511	4147	3470
319	104187	13860	55189	34340	3126	23776	34877	29355	0	18361	4898	22138	25917	5354	9945	10566	7778	12045	20530	7237	33557	15682	16673	4859	3126	3693	7242	4367	2620	0	2329	4501	0	3969	8229	0	3261	0	3781	1466	3801	0	8441	4662	0	2123	7441	0	3186
32	58875	30144	48011	30805	24653	18370	25024	21281	0	20599	68927	16194	12021	17229	2555	3043	39350	4736	0	6138	0	40834	0	21466	0	1788	13025	58429	0	0	0	4278	0	0	6102	0	11376	0	4658	0	0	0	0	5790	0	0	4015	0	2818
320	111056	12717	51683	49334	10856	33424	34248	26079	3722	21804	5479	24114	31968	8704	14307	13154	5645	21403	20265	8442	19644	19937	50272	3497	3619	8748	4942	5985	5828	0	6476	5502	0	5749	8199	0	3974	0	4714	6057	2879	0	9512	7477	2792	3398	9916	0	4325
321	60237	20157	35321	10303	45143	17479	33279	23994	3574	27661	25269	15070	10964	8065	10355	19546	9667	12724	13454	11971	8304	5021	24635	5353	1156	9043	2734	14007	2410	0	5947	7100	0	2470	4985	5653	2525	1574	6086	12689	2819	0	3363	4551	1156	3828	4258	0	2944
322	75261	7228	48548	0	39396	4522	31645	15219	18174	17340	10344	11876	11904	3468	3060	9937	11717	6047	5238	20832	0	42183	12125	2291	0	5123	0	16284	0	0	11541	14502	0	13738	3715	4609	4310	0	3655	9377	2198	0	14771	3119	1362	4741	2444	0	3973
323	83628	78647	51390	33630	46880	14426	27912	30395	6424	26552	5064	18602	38375	7293	13967	8504	7228	10828	0	15610	0	0	17768	4528	12020	5212	4860	1657	2518	0	0	5732	0	2282	6148	1859	4726	1260	2993	13510	1662	1330	8335	6695	1269	3832	4603	0	4840
324	69348	114603	50262	13710	37080	23235	18445	14460	1861	12162	34792	15109	49494	11611	22073	8491	19486	11372	30285	9883	0	2747	11823	13267	51992	4912	5805	5763	4864	0	1557	8070	0	2266	7657	0	6848	0	5566	1447	4238	0	2897	6800	0	3917	2824	0	4593
325	44010	12949	25923	11356	32846	42227	9995	11393	7053	8607	34957	8738	24562	11517	50232	11865	8117	18260	10519	4915	0	9704	17762	11429	2105	10147	0	34714	21808	0	0	2550	0	11686	2994	2290	3342	1579	5561	10043	3949	5737	0	6117	1684	5228	4605	1292	4806
326	95297	30038	64404	8729	23430	16163	15322	30208	3062	44848	6432	24502	10300	4497	4145	6576	4783	6925	25540	18053	0	12027	8150	4515	20378	6231	3697	3561	4610	0	2858	6080	0	2448	5018	3320	1490	0	3502	5508	8160	0	5382	4302	0	3660	3109	5699	3166
327	50291	18944	17691	5806	22225	29799	11297	16477	16722	13290	7038	9356	13986	1588	11786	12399	4243	12724	9102	13180	0	0	15107	2308	14182	8285	2293	3375	22951	0	0	5731	0	2010	2254	2714	1895	0	1688	4241	3916	0	5291	4065	4269	7037	3519	1270	0
328	38338	23149	27895	7035	72394	2785	11121	8815	0	3948	0	6187	55022	16413	13809	3618	6825	2781	0	1459	0	1846	28967	7047	0	1740	0	2146	2829	0	0	0	0	6913	3589	0	2452	0	0	2379	0	0	9242	1610	0	0	2595	0	0
329	78341	14291	30955	5114	11624	5501	8495	27868	1920	18261	1707	13485	18847	3789	7258	9749	2736	6650	0	5385	0	27341	12152	2183	6719	4842	3095	2137	2759	0	0	4802	0	5809	6185	0	2063	1920	2259	0	0	0	0	6005	0	2429	2674	0	2709
33	5956	19293	4639	161990	15216	6150	6187	1462	0	0	44919	3560	3335	10782	0	0	7747	2923	0	7148	0	4691	2091	15365	0	2188	30004	40033	1564	24153	0	2182	0	0	0	2605	2258	2710	0	0	2394	17717	1251	0	0	3311	0	0	6139
330	21796	41026	13024	3687	20274	6324	4088	3810	8294	2380	0	3175	4715	1669	5395	10862	2765	9297	2074	5184	0	0	2077	3514	6566	2020	0	0	1926	0	0	0	3686	2063	0	0	0	0	0	0	0	0	1958	0	0	0	0	3686	0
331	31540	14466	17030	10397	31233	18419	11514	4639	16736	3290	4172	5174	25509	10283	35839	10411	8170	14821	0	5472	0	2376	6885	4707	0	10571	2875	15339	3051	0	0	0	0	8589	3733	0	2644	4145	5979	4287	7166	0	10193	2844	0	6365	1925	0	2037
332	93711	24667	50369	4356	7033	10261	19210	37953	3359	28799	29329	25755	32091	12765	12181	4386	14973	3909	0	9364	0	12900	6333	9465	20469	2874	3038	14307	3858	0	0	3292	43856	2260	6758	1259	8150	0	2890	0	2979	0	1679	4641	0	0	11198	0	0
333	163228	14168	45373	0	42244	5612	24104	16741	0	10814	14690	16569	13566	2693	11550	11653	9080	8259	0	8591	0	5964	20309	3394	2624	5849	0	6354	2582	0	0	7544	84057	12311	9530	2311	4597	0	6090	21004	3149	0	0	5170	0	4403	6155	1574	6632
334	49535	35234	21059	11501	141998	4461	16571	10172	5606	4872	2504	8137	6026	7142	7626	6918	7194	6970	0	12567	0	3130	14514	4811	2539	3285	0	5213	1980	0	0	7394	7405	2994	5114	0	3490	0	0	5046	0	0	1879	3262	0	3565	0	0	1962
335	133061	4830	29787	0	12075	6883	30295	10559	13860	9595	4282	8849	29497	3836	18128	16501	4202	8129	0	12804	0	2845	6018	1204	3675	14592	0	8820	0	0	0	5446	0	7606	10544	3881	1992	5564	2869	11968	2953	6928	0	5121	4305	8167	2120	0	1789
336	60642	13198	21992	4783	35476	18532	15792	5835	34216	4976	2932	8185	13240	6067	8756	16200	7734	9580	10453	12610	0	7137	13524	4492	2217	10625	0	5465	3301	0	0	12045	0	4855	4308	1360	2115	2112	2094	23838	3905	0	14833	9327	1270	5448	1823	0	0
337	104604	10722	55776	0	26174	10197	38416	24474	0	17132	25969	15800	27614	3363	5172	22315	6923	9696	5887	17722	0	11912	3769	0	0	11169	0	4906	0	0	1291	6254	0	7553	9007	0	4213	0	3044	4154	2733	0	0	6619	0	3715	4659	0	0
338	155341	10720	77792	0	6050	24624	15908	51382	2017	31754	35388	21854	9418	3228	7474	26810	6156	16183	27898	8490	0	4300	0	2610	4352	14166	0	3408	0	0	0	4539	0	2591	11073	1253	1592	0	7306	2778	3184	0	0	4668	0	4856	7292	0	2575
339	122482	9557	69747	2878	20451	17452	19503	66843	39608	74054	8208	19363	34140	3744	10980	24356	5305	9273	84404	8385	0	2059	12064	2730	14593	13324	0	5079	5566	0	4806	3088	0	9092	8124	6378	0	0	5626	8091	6931	0	11407	12783	3597	9965	7845	0	4102
34	10865	27478	5703	23709	13273	14404	18187	3560	0	8990	10478	14288	2214	8965	3359	3239	0	7620	16384	3103	60869	7260	0	9275	0	7480	9438	9314	0	71031	168088	1975	0	0	0	94833	0	1653	1951	1244	9851	1458	0	0	40740	2303	0	0	2828
340	268993	14057	107680	9494	10261	26695	46117	54324	5028	47496	12261	47279	35483	11588	12608	9384	20769	8305	10056	10114	0	3130	2554	12292	3386	5240	4175	5805	0	0	1417	5217	0	7970	12731	2680	9949	0	5731	1847	2257	0	4412	6016	0	3826	10403	0	3225
341	88894	14724	61783	3629	105209	3135	32336	11475	0	11044	9955	16622	43490	9838	8045	15352	26552	6111	0	10943	0	78933	14569	6233	0	5766	0	3579	0	0	0	8036	0	32462	5369	0	11315	0	1874	5816	0	0	6636	4302	0	0	2175	0	3077
342	101856	33502	35858	5955	16955	9075	20380	11823	15123	9074	25557	18338	40713	8728	18800	9342	4831	7647	3046	7577	0	6918	3261	9231	3361	6088	3950	7820	3823	0	0	13758	1680	1967	6130	0	1470	2207	5875	5664	4951	0	0	5606	0	4384	2923	0	0
343	196021	4684	51200	4258	7665	4881	32174	7704	17180	4129	13839	9769	9530	4838	10445	9578	8936	7712	0	5274	0	1860	4607	3784	19374	8439	0	3147	3676	0	0	1847	0	5148	10181	1703	3628	4633	2210	9806	4505	14529	4152	3130	4621	6999	2215	0	4987
344	115942	31790	34195	4721	70295	2998	17631	10925	0	6388	55340	11958	38594	17152	24489	5281	7333	4923	1469	3267	0	20212	6477	7432	21298	3235	0	16870	2762	0	0	2406	2203	4981	5715	2116	4197	0	7844	8394	0	0	24485	2676	0	1418	2774	0	6868
345	57517	25619	31401	4268	104827	13030	13958	25430	10620	24341	6982	16620	15135	3743	15135	8443	6596	6802	13326	14229	0	3809	4806	2282	8745	5279	0	3801	17583	0	0	3978	0	2245	5113	3439	3611	2499	3061	6151	4823	0	9428	5503	0	3221	4044	11346	5209
346	183129	16190	54473	8256	16940	3442	30673	12242	4551	3653	28155	11084	7674	9917	6184	5970	8939	7266	0	2911	0	1647	2417	6384	10056	4531	0	3334	2634	0	0	1483	0	2775	5668	0	3941	0	1826	4005	4558	0	20667	3392	0	2476	2471	0	4402
347	76280	17689	34813	0	27265	31850	16897	19268	4387	26858	23239	16228	33027	3469	17079	25599	5355	23495	34595	6988	0	10049	6696	2660	6581	16059	0	5544	15199	0	3840	4008	0	3602	5618	6087	2194	0	8633	12013	6085	0	0	7011	6163	9005	3396	46576	1935
348	72923	31831	52084	0	29930	8332	26445	38222	26613	19194	5202	19939	12290	2571	9679	7129	9490	2836	2705	16168	0	5350	6754	3358	20815	4371	0	3582	30392	0	1401	6327	20598	2423	7970	3267	3420	0	3171	4945	0	0	0	6644	0	2461	4089	0	0
349	42652	2680	48468	11028	0	11703	12094	14217	60272	55890	7265	14941	17691	3303	7440	6921	4948	6567	20828	2765	12472	2184	6406	4016	9483	5934	0	8359	23632	0	35974	2270	16800	0	8296	15442	0	5770	5000	7364	5938	3507	12781	4639	28759	11337	2539	12895	4573
35	16459	38390	18393	55784	21803	1689	10442	6126	0	4707	48549	3992	8259	23678	0	0	4173	2326	0	0	0	7407	5749	17833	0	5722	26894	35121	1723	205789	0	0	0	6670	1272	0	0	3123	0	0	0	2302	0	1256	0	3191	0	0	0
350	65386	7155	40214	3367	3472	6581	21828	15743	14627	33455	1462	13437	15806	3144	4092	4559	5961	5600	3998	9938	6418	13457	12009	2011	13888	3834	0	2311	18607	0	22830	4486	0	2931	6727	3280	2877	8102	4763	4695	6734	0	23033	5322	9185	4736	3753	0	2833
351	86240	31527	79541	2619	10578	12826	26826	37614	0	32385	15063	22489	13713	9587	5600	2811	29612	3518	4583	15423	0	5039	13591	3480	59424	2754	3507	2227	2702	0	0	3462	0	2733	8496	1829	10759	0	3458	0	0	0	44422	8419	3215	8624	6114	0	2369
352	27920	80381	19517	2707	144475	4294	29017	10364	2499	6595	2811	12808	16621	7683	8053	7091	7421	5281	0	9481	0	4439	49042	1690	1354	4049	0	4760	0	0	0	6601	0	14143	1441	0	3020	0	1456	5400	1951	0	5623	3965	0	4316	1622	0	0
353	106570	6182	47697	0	18698	4409	34667	25085	9382	12864	20144	18438	11979	3392	6762	5119	16544	3040	0	11591	0	4694	5999	2511	6958	2256	0	3170	0	0	0	15744	0	18174	3731	0	8128	4009	1767	2080	2630	3824	8325	4701	0	2169	4646	0	0
354	107928	20813	39823	10905	18721	14487	15179	52714	4706	20566	25833	15184	44261	5949	8321	7718	7185	7716	32631	5098	0	2336	6832	2941	9622	6857	0	7757	4761	0	1327	8092	0	7343	7451	3952	4012	0	2497	4183	5531	0	16665	7501	0	4921	3265	8291	3796
355	144106	19989	79458	0	28156	4172	20079	63453	10118	38706	4839	31442	7314	2226	5268	8414	5471	4669	5471	21712	0	7659	3200	2089	25986	3699	0	0	0	0	0	7790	0	6682	12988	0	2209	0	4669	4525	3577	0	0	3876	1584	4211	10216	1999	0
356	99898	32141	70533	7811	46287	2803	37738	26587	0	15096	30141	21655	25749	21167	59610	10134	16822	2359	0	25806	0	14801	2964	10194	4369	1206	0	16004	0	0	0	14217	0	11100	11674	2520	7685	0	4314	1599	1952	0	25074	4223	0	2041	5175	0	3908
357	78840	10941	32572	42321	4689	18782	19851	24166	0	13467	18584	16490	38681	15354	26767	15724	12636	10059	10623	4178	0	2511	33234	13253	3751	9253	4524	4007	4314	0	3938	1896	0	4698	1060	3991	5205	4481	4211	5050	3088	2292	0	4111	2397	8297	2768	2917	2546
358	20822	32274	17223	20852	9518	64825	4393	14865	2993	8932	16388	5594	28201	12799	59419	11621	8658	21709	21698	0	0	1710	0	6226	18064	7892	4171	9137	4663	0	0	0	0	6234	2556	0	2244	0	4082	3174	5040	0	6520	3186	0	2459	3611	1069	3566
359	70437	18539	22077	7575	21446	4744	17770	13054	2895	8580	4397	13547	32916	9103	11671	4611	8595	3734	5219	9819	0	2252	18277	9448	5576	2912	4152	1498	2928	0	0	4819	0	8618	1977	2069	4165	1368	1407	7314	0	0	17479	4070	0	3050	2939	0	0
36	48496	29764	12879	34881	12238	132473	5399	4952	42734	8694	19080	8068	4254	46186	27265	37740	3319	45677	2386	8355	7261	14545	1858	28129	1141	25065	11575	54317	2291	87017	0	2130	0	1259	5168	2593	0	3112	4622	0	0	6324	1141	3264	6223	0	11344	0	0
360	84234	23725	29607	2145	23273	7142	15628	13323	0	8134	4870	11429	14461	2295	12351	7635	8827	4715	2681	15326	0	3847	13484	2424	1287	3246	0	2174	0	0	0	11588	0	2763	6391	0	3815	2282	2593	3235	0	2963	4397	4090	0	3487	3042	0	0
361	64065	5687	31285	9037	3897	11152	11920	10161	3160	12129	3610	11979	18951	14397	10295	13192	6903	8478	7162	5360	0	3172	61368	14254	0	11893	6950	2647	2898	0	0	3602	0	9457	5917	4528	3370	1291	3657	8320	0	5132	0	3900	2212	6337	2644	0	2967
362	107405	8699	55586	0	25574	9311	17242	18767	9327	29209	27151	16261	19220	3071	6512	8405	9107	5757	13731	9663	0	1530	46475	3637	0	5416	0	2216	8760	0	6011	4846	0	5547	7061	8243	3943	0	4095	11637	3144	0	0	4145	1782	3667	2629	3773	0
363	93427	36436	55301	0	32089	4095	21282	21949	3100	13923	1196	11232	141656	9371	19647	8238	11584	3850	0	62700	0	16242	18523	4382	0	5107	0	2544	0	0	0	14765	0	15262	8808	0	5892	0	3665	11150	2318	2366	8281	5507	1738	3786	1993	0	2998
364	76202	10079	41476	7745	20371	10975	12582	11517	11003	23752	10523	12749	17061	3848	8000	10662	3502	8498	8693	6177	0	0	45206	4640	0	4883	0	0	6657	0	6513	3088	0	4794	3831	7311	3713	0	3500	7533	0	0	0	3404	1698	5373	3926	3607	2350
365	69000	53078	58880	1929	60650	24365	21094	46395	0	48471	14952	25761	8902	8704	19836	9926	24700	15468	1451	20284	1244	28558	31903	7571	1451	24984	2351	6132	3810	0	1451	9105	0	13751	6180	7392	10160	7360	4657	10004	0	1584	0	3056	2177	5554	6866	0	10896
366	67646	27988	64838	0	90831	13481	19952	19481	2457	22356	3312	16952	4833	3848	3338	12513	18255	8649	1816	23188	0	4767	10611	1279	0	9735	0	2997	0	0	2147	14244	0	0	6098	1925	15138	2243	3936	4683	0	0	17947	4112	3220	2774	5214	0	4215
367	71140	34305	47625	8876	19660	27000	61013	22101	0	25266	6241	17871	13282	10060	12411	8718	16188	6289	2601	11878	125968	11595	13338	11567	8634	4258	4138	2137	3264	0	2503	5980	0	9539	4952	2888	9480	1457	1778	7906	2805	0	5305	4644	1652	2537	2718	2392	0
368	18704	5701	18893	7566	6737	15785	4930	5985	21709	10463	5691	7923	6986	2294	5887	5380	3012	8492	8920	0	10054	0	5291	2681	2591	8251	0	3593	12354	0	29016	0	0	1067	2171	30810	0	235111	2704	5295	5730	107002	5094	3062	9847	7033	2486	3213	3724
369	158632	43494	44501	13122	3281	3977	26060	13745	0	8508	8678	18332	19106	17250	8399	6158	13854	3223	5397	6858	0	5574	18098	10972	0	2546	5655	2277	3752	0	0	8263	0	3899	22128	2540	6352	0	1958	9113	0	0	0	4961	0	2795	2825	0	0
37	71476	3178	49057	121237	0	25941	35052	10716	4992	23023	64790	15496	6441	16681	4606	32597	8214	13505	0	20164	0	35526	2246	6453	0	43101	0	2249	4388	0	0	7518	0	0	7207	0	3746	2531	2159	1768	3328	2265	0	2704	0	0	1594	0	0
370	52031	15295	15622	16352	5971	30723	12474	8581	48978	7217	5680	10809	21892	10992	17275	11145	5449	16086	24094	16459	0	6689	11860	5455	10476	8866	4380	5239	15528	0	0	6098	0	2726	2172	6655	1569	2203	8577	9940	4612	21612	2178	3484	14562	6667	1411	0	3247
371	50456	6588	57907	4915	2196	6931	16061	17054	0	18462	16170	24100	6398	10630	3938	4124	10569	5165	9713	4659	216033	24300	2182	6832	0	3980	0	3020	2102	0	1898	4860	0	1084	3872	3040	4280	0	3867	1882	2000	0	0	4073	1673	2569	6144	0	3637
372	64401	19738	47063	5607	15402	12350	14878	13014	3280	19223	2433	12559	5759	2277	4639	6928	2782	5467	6982	10434	0	6421	10325	1748	0	4299	0	2645	7925	0	30923	6460	0	2623	5718	19408	0	0	5970	3797	0	0	0	3603	0	5581	3541	4898	0
373	142196	22987	61755	0	14275	8974	44695	19061	0	19386	8776	23746	15531	11618	5329	4712	21201	4453	5038	18437	54895	9835	6499	5910	8712	2052	0	3979	0	0	1382	8768	0	2939	5061	0	16957	5557	2751	2624	2017	1261	3779	3431	2101	3384	5493	0	1861
374	52030	3660	60744	7529	1987	5214	15041	19628	0	18337	8052	21527	5611	13006	1816	2958	12431	3674	9307	6114	164772	35098	3866	6968	0	2467	0	2808	0	0	1990	3709	0	1579	5184	3131	4817	0	11481	0	0	3033	0	4097	1570	2565	8515	0	3226
375	55709	144521	38983	5670	26245	12371	8587	62350	0	42232	3329	22564	11649	9191	13254	8625	19950	4964	1354	7034	1146	8877	12138	7824	2499	4036	0	3907	3459	0	0	4980	1146	3243	3078	0	8660	0	7166	3957	0	2395	15204	3092	0	0	6325	0	2705
376	90307	6411	43838	11593	16233	14832	30520	19508	1965	25270	7371	20820	9192	3152	8984	7862	7309	10959	8479	5573	5066	6353	41292	2121	0	7070	2305	4602	9624	0	10500	3038	0	4404	5425	14373	3721	3707	7177	2994	5080	5496	14785	6122	4963	6330	5135	11368	1924
377	8224	4801	6706	7392	1670	9710	0	4845	0	9186	2087	4159	3252	5137	4776	2587	6168	4438	43313	4536	259145	1695	4426	9057	2087	2407	2713	1653	18979	0	3548	2162	0	2255	0	36259	3016	2811	2922	1252	0	40470	0	0	12002	51036	1370	1461	4208
378	6687	36838	5094	3308	17223	6353	1384	6860	6957	5980	0	5596	8062	0	6458	3300	3308	4358	0	2053	0	0	16334	1667	0	3606	0	3102	2932	0	0	0	0	1855	1487	3308	0	0	3035	1405	0	0	0	0	0	0	2183	0	2397
379	117056	5814	59011	10852	3322	14570	37541	20138	3159	35048	5713	23057	14493	2847	9534	8874	13806	8967	22947	5309	4880	7751	27402	4005	0	5640	1844	5573	6307	0	18584	3979	0	2386	9822	13251	4324	5319	3898	4262	2615	3118	15631	9294	4140	7510	5232	15049	3012
38	22279	39542	4994	78267	5575	43955	1904	1967	131386	5884	54272	4920	6685	7008	11401	9575	3304	15870	11770	5865	87344	17493	1861	5030	1032	17406	34194	18543	9514	3413	2065	0	2891	1445	3347	5280	1652	1652	4043	1239	3717	3717	0	2484	4750	1948	5576	4543	2053
380	167030	22767	81388	5240	2003	5208	34706	33545	0	31532	0	27605	9664	1978	2421	3897	17506	2585	10738	14876	0	4527	3561	3503	0	0	0	0	0	0	0	7396	2638	1190	7731	2951	8449	0	6240	0	0	0	0	3610	1265	3536	6918	6219	3331
381	96503	3891	42210	3227	0	3100	28788	26568	0	50479	1367	70043	4304	5268	2608	2666	37237	1514	1683	23355	0	11191	4763	3460	0	1452	3107	1704	1611	0	0	15464	22399	0	5694	3777	18363	0	4559	0	0	6833	0	2776	3890	3483	1901	0	0
382	101158	3448	54990	0	0	0	39369	22823	0	32857	0	61629	3199	2089	1771	4093	82753	0	0	30247	0	9930	6556	1359	0	0	0	0	0	0	1225	23854	54019	2174	6551	2569	40121	0	3743	0	0	0	0	3007	2397	0	4857	0	0
383	103712	12939	45796	5652	0	3534	14568	11863	0	12883	0	15537	7568	4691	2806	5209	17209	3116	7424	33296	0	5411	5096	5066	3076	1745	4479	2861	3394	0	0	11400	0	7892	3980	2482	5424	0	6141	0	0	0	1379	2186	1262	3235	4501	0	3508
384	109271	7762	123945	14385	0	3099	32634	40876	0	52824	12108	44970	3008	5560	1860	2891	39721	0	0	12915	111356	65321	2709	4065	0	0	0	0	0	0	1292	7930	0	1058	11814	1574	15737	1345	7298	0	0	0	1345	4453	2380	3312	13978	1138	0
385	34029	11068	32029	14909	1917	17285	7808	6704	0	21034	0	9085	3472	3903	7017	3458	3444	6895	6070	10195	13311	16863	17489	7043	0	3874	1697	0	4084	0	18924	4174	0	2118	5510	21478	1401	0	2775	3301	4293	0	0	2223	3301	4158	2947	1633	2822
386	88880	45318	46791	13005	12085	8501	32293	14330	0	15969	0	15288	14717	16107	3575	4344	66437	3365	0	34074	0	22558	7356	12176	0	2732	3792	2213	0	0	0	9976	0	4190	5618	1179	21227	9872	1994	1278	5675	13872	3363	5717	9247	4203	3840	0	0
387	143145	36631	59521	5401	2923	16367	56734	42861	0	30317	7724	26302	5195	7429	2998	8508	16427	6769	16392	11830	0	5032	6928	6454	1044	4239	3743	0	3380	0	2563	5093	0	4205	4137	7901	6158	0	24189	1044	3622	0	4801	2517	1461	2608	6218	2798	1937
388	113553	25936	54682	4294	2143	2296	21349	16708	0	13454	4822	17001	12311	2428	2705	3546	18720	1599	3751	30832	0	4923	6722	3038	4501	1431	3341	2570	0	0	0	13067	0	9845	4576	0	6604	0	2966	0	0	0	0	3014	1179	4431	4562	0	0
389	116979	28372	65426	3363	16813	9594	53106	21300	0	22405	5359	26061	8038	10285	2983	13372	39833	8895	0	28901	0	24325	4834	5478	0	5752	0	0	0	0	1500	14196	0	5157	10141	2458	19847	0	9853	1471	6673	2712	0	4001	6305	0	3585	0	3680
39	5296	10592	2193	156896	1869	28249	3622	0	164227	1282	8915	2167	7747	4976	12206	15123	3115	23143	4258	1616	14538	3269	27830	3228	0	13391	11605	4392	20524	0	3840	0	0	2235	0	11940	0	91159	0	6231	6231	11666	0	0	2077	5683	0	2077	2889
390	109459	15463	39863	5693	1695	18099	12999	22225	4130	15155	5740	16910	13430	7853	7225	4168	8103	5287	0	16858	0	7263	4130	5386	13768	2782	5804	5392	3729	0	0	7065	0	1896	6556	1492	4236	0	12873	0	0	0	11226	4380	4766	3762	5277	0	4217
391	46591	7211	40425	7188	5090	15828	7235	16196	0	19865	19261	15485	9751	27214	17190	7466	11043	9497	19935	25790	0	9884	4709	21351	5514	4657	2172	7457	0	0	0	3796	0	5998	3874	0	4773	0	9866	10816	0	0	1166	3663	1591	1828	5663	1485	2955
392	40065	28022	38919	9003	53397	17673	7778	33333	3356	28658	3377	19803	8741	6716	18253	12941	4031	9677	3769	4211	0	3127	20424	8808	4930	7527	3621	2001	4114	0	0	3607	0	3073	3294	2496	2834	0	6158	7447	0	0	11851	3953	3986	3656	4386	2622	2554
393	162160	5357	39086	16947	1261	31833	18756	18948	0	18697	8303	16250	13108	6572	8658	10136	16705	9304	26041	5250	0	6927	9200	3933	25211	4943	3642	0	6226	0	4856	1992	0	0	3395	9657	4331	0	3393	2587	3782	0	3909	2566	12185	6309	4112	21377	2673
394	54363	2623	41358	0	2098	0	12366	12859	0	24028	0	11997	11242	0	3439	2279	9217	0	0	27036	0	16470	6234	1679	5875	0	0	0	0	0	0	50491	0	2105	5209	0	4721	3900	1985	2098	0	6694	0	5156	1574	2098	3261	0	0
395	43962	6359	6685	0	20070	9896	3573	2056	18991	2160	0	2321	19195	2527	11365	4240	3771	8863	0	3032	0	0	4123	0	26028	6715	0	5187	23835	0	8548	1777	34809	7009	1751	0	1351	24159	3265	3573	5219	1974	54182	2337	1777	5503	1465	14740	1697
396	39841	3660	11298	2745	1464	2583	4996	7487	0	6409	4182	4987	16798	8054	7190	2306	16736	2577	0	6279	0	10122	3766	2820	4183	1102	0	3890	0	0	0	3481	192083	3421	2370	0	6839	0	7151	1464	0	4078	0	0	0	3735	3363	0	0
397	93476	10865	41877	31021	3374	6099	13026	13788	9704	11268	4325	13961	18772	7060	10818	6476	14567	5044	2321	9799	0	4855	7808	7922	13924	2426	5231	2738	17147	0	0	4631	19300	3772	7228	0	7498	6299	9559	2637	1526	5655	13486	2205	6329	4540	2547	3481	2108
398	121755	7151	35461	4803	13875	2616	15346	12190	0	9747	3522	10200	50977	2241	10300	3289	21764	3021	0	20869	0	19179	9247	0	1494	1564	0	3076	0	0	0	7902	4173	45082	6025	1584	13927	0	2905	3564	0	0	3629	6387	0	4971	2739	0	0
399	143195	14130	32729	4259	19251	4076	15207	9409	0	8754	7012	9755	36379	4847	21822	6356	8235	6232	0	14377	0	10544	4110	2165	6803	4943	0	3769	4044	0	0	5453	20933	36637	5721	1600	4617	0	4079	5547	2407	0	7118	8924	0	0	3281	0	0
4	63055	38395	52263	144257	0	6794	6251	22174	117065	23138	15402	12841	3641	22106	2923	1579	9141	2048	8729	6562	0	28508	0	11405	0	2514	32831	32101	0	25480	0	3252	0	2311	2885	6880	2463	7700	4352	3122	2567	4108	0	2630	3799	3142	2547	0	4014
40	101546	11341	41668	202497	2226	20843	27761	9265	3074	7000	8161	8466	7245	8379	8161	11906	14117	10245	0	14438	5406	14871	0	2220	3498	8324	29983	18665	0	0	0	8807	0	1171	6367	0	5724	0	0	2544	0	0	0	3772	2544	2609	1479	0	7624
400	163629	38111	37339	0	0	0	19250	14678	1158	8582	59607	11667	11654	4193	3448	2758	16950	1897	0	29310	0	5037	5284	6440	7685	0	0	1562	0	0	0	8801	0	4118	10091	0	10961	0	3372	2011	0	3024	0	3345	0	5123	3155	0	2261
401	33609	120457	8798	0	0	0	8473	2939	1478	1988	0	3841	0	12175	0	0	36151	0	0	24510	0	5940	3062	17913	1584	0	5567	0	0	0	0	25282	0	1584	0	0	16462	0	0	0	0	0	0	0	0	0	0	0	0
402	75025	53811	36417	3948	0	0	17956	8258	1039	5798	22857	9125	10658	18439	6008	3393	41797	0	0	45126	0	11476	3535	16271	2494	0	0	0	0	0	0	65992	0	1711	5540	0	22774	4675	0	0	0	6357	2597	10610	0	0	1339	0	0
403	72673	33913	31362	3827	0	0	16375	8918	0	8499	38711	9114	22494	10891	10837	3614	19988	0	0	17355	0	4321	4262	10902	0	1477	0	0	0	0	0	20981	0	1698	6969	0	11479	0	1725	0	0	0	0	8475	0	4157	1874	0	2307
404	140657	45643	74768	0	35616	1639	42740	22473	0	14576	45946	20101	31992	10997	4561	4503	65634	4892	0	26255	0	12927	5063	5610	3551	2230	0	5957	0	0	1863	14018	0	14000	16064	0	36402	0	2726	0	2384	0	0	13704	0	0	2951	0	0
405	112933	10611	31738	4513	6755	4392	21452	14030	0	10290	0	14334	20000	3694	7970	6267	13916	4966	2466	18415	0	18058	5328	3387	3431	2998	4922	2007	0	0	0	13521	0	3425	4825	0	4668	0	2074	4825	0	0	4063	4773	2369	2615	2844	0	0
406	29460	16180	13709	7294	29041	4616	3868	4835	2371	4380	2694	6130	21742	5331	5040	4215	5711	5314	0	3888	0	0	49353	3828	0	1318	0	4360	2588	0	0	4517	0	3820	2463	0	3556	0	2889	3703	0	0	4772	1949	0	4458	1793	0	1813
407	130402	20845	49218	5554	28350	13405	11463	15159	7609	19160	2835	15697	31514	9502	16854	10691	22719	13638	19386	21170	0	4781	14496	5089	38981	8995	3292	2766	3314	0	0	17991	0	10675	5880	3999	11869	0	3964	19654	0	0	31893	3724	9462	9727	5088	36479	3551
408	16151	3570	7734	0	10481	3110	2124	3034	2534	3144	0	2941	0	3917	0	0	10623	0	3110	4262	0	0	0	1957	7602	1382	0	0	0	0	0	0	0	0	0	8177	3343	1267	1497	1958	0	1728	7949	0	14858	3225	0	7141	0
409	141618	10556	58023	0	18272	3779	23989	28319	0	21975	5489	20246	24273	2511	7592	3785	21281	1779	0	16658	0	6217	28807	3539	7284	0	0	6156	3089	0	0	13663	0	4681	8943	0	11854	0	5075	1296	0	0	0	6148	0	0	8727	0	0
41	49755	9598	21675	334869	2506	2022	9192	8114	0	5304	27251	7288	4126	35638	1419	2615	3551	3017	0	3665	6579	11963	1567	24670	0	3612	19320	2722	0	0	0	3407	0	0	3264	4597	1253	72495	0	1264	4174	15261	0	1811	0	0	2186	0	3016
410	175109	4848	58884	2991	0	1804	20098	28511	0	17236	14234	18094	31140	5418	4860	3992	8886	1964	10005	11643	0	6448	6391	4999	8767	0	3507	2489	2403	0	0	20684	205734	0	11765	1751	4832	0	8509	3396	4369	7479	5570	8646	0	2895	6234	2459	2790
411	8222	28015	6078	0	4957	9069	1309	2392	15030	1105	11529	2470	5291	0	1526	6437	2809	12025	0	4418	0	0	4095	1832	0	2359	0	0	0	0	0	0	3664	0	1209	0	0	0	1940	0	16234	0	0	1204	0	0	0	0	0
412	32691	69477	16955	2786	86452	2657	8175	13366	1858	8766	7844	4007	9764	16450	7400	5720	17599	3891	0	1523	0	2165	58213	8067	0	0	0	3992	2413	0	0	4368	11559	8214	2420	0	8107	0	4341	5816	1683	1445	1651	2239	0	4530	2572	0	2600
413	20310	27858	7942	7588	11486	19225	4249	5192	6341	4656	11643	2695	17745	2690	12377	7628	3950	18474	4886	4704	0	0	16706	2197	0	8628	2764	3933	35038	0	7049	0	34570	2387	1700	15414	0	9042	16143	4282	14491	5944	0	3598	3223	12624	0	3119	4512
414	116518	18777	29564	2955	3964	7093	10429	4992	1252	9509	20637	11210	5822	9987	8338	6447	11262	4981	7211	7922	0	9602	13883	11607	7094	3135	2735	7072	3025	0	0	2717	189963	2103	3173	4297	5108	0	9009	20005	12728	1356	2921	2827	0	2450	2001	1043	2792
415	30314	27094	30728	12329	118768	7886	12909	10763	17335	10369	5847	9867	9404	6096	4324	11753	4726	4940	2462	4906	0	2098	44373	2502	0	3882	4128	2253	8060	0	1981	2903	0	15509	4958	2667	1736	6260	6550	2217	5664	2356	2252	3538	4924	9330	2427	2359	3017
416	73420	42466	30698	9861	20552	30276	15566	13747	3565	11104	5370	10602	17453	8122	15373	16791	9495	12923	4194	11565	0	4994	13304	8761	0	6839	6839	4521	2248	0	0	7975	0	5980	4531	0	4713	1754	2208	3775	0	1824	4395	5480	0	4603	2999	3460	2435
417	107391	7966	65258	29198	0	3602	15696	25397	0	18458	1487	22714	4703	10314	2200	2405	13807	4913	0	7986	0	4829	0	5722	8709	0	5097	2370	0	0	0	4805	0	1578	5816	0	5310	0	9858	0	3080	0	15712	2646	0	0	5514	0	0
418	122242	8216	52611	23827	0	19296	18426	24075	3898	18012	3582	21085	13682	9699	9596	6279	9856	9929	11385	9903	0	4274	7793	5469	4951	6980	4223	0	0	0	0	4916	0	7894	7748	0	5265	0	3512	1908	2423	2171	3687	4209	0	3371	8699	6334	0
419	158474	1873	33815	5515	0	8747	4358	5208	0	5969	6982	8394	8973	8876	14232	6388	19812	6945	39124	1977	0	8149	3859	7044	6347	6158	0	5089	34823	0	0	0	1353	16263	3778	11735	5421	21495	18332	3226	7583	17378	24244	3046	8012	12475	3358	10609	8315
42	46198	26360	23657	197647	12029	27908	14286	10898	37762	10882	4498	8629	6667	17808	9889	8520	2406	8496	20378	15229	0	8959	3735	11283	0	11553	3975	9843	3032	3766	0	7867	0	1720	4275	1464	0	2729	0	12866	2929	0	0	1569	0	3640	1493	1355	6098
43	10915	49154	4735	92667	3676	27069	2229	1582	182766	4115	13444	2266	6662	9470	4712	5985	6197	14669	0	3665	11028	9884	2001	6883	0	9110	33260	3262	0	10503	1576	0	0	0	0	0	1996	6512	0	0	1680	13444	2836	0	6932	2439	1788	0	3863
44	0	59354	0	130152	6990	38576	0	4904	20553	0	5949	0	3345	5303	7614	20999	1774	27540	0	0	80130	5530	0	3689	0	11575	18315	2395	3755	0	1252	0	0	0	0	7825	0	15970	1776	1669	3443	5106	36176	0	3443	0	0	0	0
45	4928	80194	3044	66826	103692	32364	0	0	77397	2123	10583	2186	14528	16073	16086	29686	3185	21355	0	0	4213	2158	20958	13568	1952	14867	14437	4118	36668	0	0	0	1439	4884	0	8299	0	3747	2322	10568	3278	3035	0	0	0	4189	1959	0	2867
46	73898	38365	35792	177166	3015	3943	23493	13040	0	19408	17051	12732	2929	19457	1826	2783	14868	1848	0	13245	0	15836	0	11215	0	2199	55295	0	0	0	0	11795	0	0	5051	0	7798	11234	1249	1767	0	2583	0	2762	0	0	2640	0	3034
47	1851	38047	0	30805	4730	26208	0	0	210645	0	31156	0	6228	17402	10250	9570	0	12379	2571	0	157638	1955	7765	13034	0	7300	19011	46340	43166	0	17892	0	0	0	0	13875	0	3188	0	1645	3599	1234	0	0	3393	3714	0	4004	3794
48	1989	71847	3862	227902	31522	35478	1933	0	16439	3542	16386	0	4358	23051	17914	5043	0	9947	3319	1635	99870	20014	0	13756	1556	8058	25056	9497	8201	0	6326	3154	0	3673	0	3681	0	0	0	2296	6222	0	0	0	3941	5656	0	9334	12229
49	70206	25563	48122	220383	7187	24506	17235	18205	1875	13941	7499	10643	3218	12107	10846	7794	4612	14094	5520	0	1250	6354	2310	6702	0	15039	49677	4583	4229	0	27756	0	0	2604	4108	0	1259	0	2509	2291	9166	0	0	1566	0	4796	2700	14808	9302
5	0	2260	0	63805	2680	4819	0	0	214500	0	16642	0	1363	6883	1264	1639	1746	0	7499	0	13766	8751	11599	3997	0	1804	14260	0	0	8218	0	0	0	0	0	206839	0	4623	0	0	2671	2568	0	0	6986	0	0	0	0
50	47511	39674	32013	153072	11829	17561	18066	20794	39044	22857	11724	8220	7596	34370	5485	29544	10681	24480	0	4076	0	8686	2415	23496	0	15522	12744	6372	3438	3559	0	5355	0	3139	2694	2717	5021	0	1681	8684	7186	0	0	1547	1047	0	2046	9316	3381
51	83404	11383	49540	59376	7756	10814	32728	21265	84909	16251	5173	18698	5257	20098	4852	10623	5276	10386	0	5456	1138	2737	1953	14261	0	7346	19665	1775	3601	0	0	4847	0	5351	6481	7755	1759	4847	1690	4897	6733	9207	0	3579	1600	5120	4719	9828	6783
52	50034	43223	26156	119229	36171	22199	13070	8292	101318	9530	16085	7813	8724	17132	9267	9719	6684	12346	0	2391	5536	3860	13766	11966	0	6899	13718	9512	5429	0	0	2627	0	2698	2490	1776	2716	1774	0	13894	6489	1894	12430	3212	0	1917	3131	0	1340
53	79623	47334	44811	137589	35940	56130	30816	15843	2092	17813	5963	15326	10010	17397	20804	15845	8195	20060	7637	8771	3138	10990	2204	8862	1778	15558	17799	5972	0	45926	1434	7546	0	2931	4500	0	3859	0	1780	1988	5127	0	1569	2700	10567	0	2434	0	4072
54	10033	34233	7394	40597	7822	32040	5169	3619	287961	2746	6258	4864	8997	12894	19037	50511	6252	21851	0	13364	5110	20550	0	6511	2920	13613	22567	10731	0	11577	0	3260	0	3026	1424	0	2334	0	0	1982	1877	1564	0	0	0	2206	1774	1669	4183
55	9924	107350	2768	86193	5445	58908	4919	1390	3246	2624	15811	2972	10557	18281	23011	34657	4084	30834	3665	0	113291	1780	0	13193	4084	32528	25450	20393	2445	35390	0	0	0	3455	1992	1780	0	0	2118	1989	0	0	0	0	2199	0	2974	0	0
56	48580	41249	19958	26296	12843	57318	9240	4709	2527	11144	14315	4929	7347	19076	13278	11818	10844	19285	34426	8711	10633	8404	2106	8846	12528	7520	22632	8510	2516	1263	11490	2283	0	3034	2274	3579	2632	0	0	0	5580	0	0	1616	4632	3845	1619	0	5488
57	49739	77447	35193	74421	7756	20242	27230	12322	103401	19287	20543	13861	16920	50292	52894	14063	14476	11320	0	5694	9616	22997	2674	22640	0	6317	17748	14760	0	0	0	4856	0	10317	2804	2164	8808	5060	2725	1654	3061	0	0	3185	0	6263	2798	0	15058
58	24927	201409	12521	43116	51255	67478	6651	4639	3149	4567	4711	4129	7065	16818	21639	7794	10185	18351	1784	3142	5249	6857	0	14999	2834	10103	40620	4959	0	1365	0	3962	1575	3143	1672	0	3359	0	1492	0	7405	0	0	1417	1889	1788	1574	0	4771
59	3901	33644	3662	244263	12108	52023	0	2164	55121	0	21007	0	8258	17806	9325	10182	0	22744	2691	0	22870	0	0	10651	0	11599	47741	3612	29790	0	24009	0	0	0	0	80083	0	0	0	7816	23300	0	1552	0	7451	5907	0	0	4501
6	21801	72274	11900	8074	46017	6270	11322	3185	0	2144	22732	5098	3252	19750	2048	1251	12284	4122	0	38000	2067	76147	0	22354	0	2386	8905	2795	0	15809	0	8231	0	0	3503	3616	4352	1447	0	0	1137	2797	0	4718	1550	0	0	0	0
60	7555	58299	4754	58196	5106	15911	0	0	99717	0	11670	0	0	5833	7075	3906	0	5949	10941	0	6981	3334	6863	5971	0	5310	16254	0	2722	0	10524	0	1876	0	0	9949	0	3022	0	0	7190	0	2918	0	1459	4984	0	13858	1658
61	4369	22151	2088	10218	3545	30404	0	0	17309	1405	7302	1956	2331	0	5986	4245	0	6803	17100	3253	7925	10790	4885	0	0	8352	0	0	7579	141991	7299	2164	1147	0	0	33412	0	13282	7171	1356	1773	6673	0	2803	65586	7420	0	2920	3652
62	15190	41045	12307	240186	22712	69384	12476	2544	14861	2266	14861	4095	4329	9310	17766	5280	10043	15598	2407	12336	1151	17761	0	6202	0	12718	16332	0	0	6384	7430	6589	0	0	0	1757	3786	5339	0	0	7221	2953	2721	0	9105	0	0	1361	0
63	15373	27683	6616	69889	7482	88964	1589	0	22232	0	21486	3702	5432	5529	10259	13666	4596	30195	0	3691	0	5617	0	5896	3313	12536	7014	2069	3741	59107	0	2127	0	1808	0	5678	0	3712	1623	7482	5718	13199	12933	1478	3957	0	0	0	0
64	0	193452	0	56394	4797	46287	0	0	49536	0	4797	0	7683	7633	18277	8128	0	14020	7196	0	0	4744	0	6044	12619	6720	36972	2563	1669	0	0	0	0	0	0	2711	0	8342	0	1460	1147	2399	10012	0	0	2190	0	0	0
65	7426	55979	1966	97967	11385	91626	0	0	32360	2337	17756	2220	6915	11934	23980	31256	0	43778	22666	2334	1149	5793	2626	10009	0	22180	17211	24857	2954	1302	80251	0	0	1527	1156	6050	0	3763	4330	4179	9686	1375	1149	0	11803	2877	1880	1565	3786
66	6023	24675	2214	75999	0	15798	0	0	74026	1436	17552	2405	3338	9551	4889	3266	0	5318	24378	0	1858	2168	9095	11962	0	3451	18598	0	0	0	136992	0	0	0	0	17430	0	2478	0	1549	9705	1342	0	0	1549	2122	1756	7479	2400
67	44329	48588	36171	97257	22422	30457	11430	22141	18259	43191	16712	9434	8250	21847	11711	30290	4745	13589	8356	11307	1238	9345	3553	15377	0	23855	4560	0	2641	34352	3301	5354	0	5483	2140	8016	0	11144	1462	17967	12192	4540	0	2906	2579	4585	2248	0	9995
68	8392	68715	12071	10871	10234	41486	5744	2223	0	6549	27570	2409	7223	22961	6338	9285	6265	20794	12740	2342	2611	2984	2650	15648	0	7913	8123	0	6094	0	78531	0	0	3926	2129	19932	3295	5430	0	7206	10339	15456	0	1459	2820	5820	0	17346	2990
69	8140	7101	7446	69498	0	0	8557	2733	262003	0	69756	3511	4554	24035	2442	0	3655	0	0	0	121321	0	0	13454	0	0	51619	0	0	10025	0	0	0	0	0	1671	1358	11615	0	0	0	3965	0	0	1880	0	0	0	3808
7	21654	29426	6262	78111	6798	14024	1991	2220	0	7075	27842	5084	2160	7033	9618	2379	9785	8112	0	5060	12669	10908	10494	9368	0	0	13897	1980	0	114536	0	0	0	1244	3193	1854	1854	16063	1651	1133	2781	12135	0	0	2678	0	6984	0	0
70	7622	160154	1916	28392	29969	69444	0	0	11200	1749	7977	1574	6114	4737	18240	7585	3155	20486	9437	0	0	7155	11195	3636	0	7647	3795	3610	2411	96543	1659	0	0	2469	1675	2174	1098	1659	2352	3733	0	0	0	1332	11408	3896	1608	1659	2717
71	2658	119865	2543	23451	27424	78280	0	0	4495	0	9931	0	9220	7899	43579	46282	0	58711	4182	0	4182	3554	5080	9659	2300	28836	14174	6630	3083	0	0	0	1150	3283	0	3032	0	0	3358	8049	4077	0	0	1618	0	2238	0	2509	6166
72	14081	7158	7110	31284	0	2316	7299	2445	0	1766	6944	5461	4684	4044	1361	0	3739	2546	0	6584	4273	2282	4724	3114	0	4487	5427	0	2497	104699	0	2458	0	0	0	7410	0	21470	3306	6739	0	57758	0	0	7585	2978	3501	0	4032
73	145013	47292	68145	117529	14869	10808	31692	26251	4750	30548	36171	23386	2921	7456	15150	8252	4174	4869	1549	16043	0	21018	0	2985	0	3670	1718	8880	0	0	2746	15189	0	2647	8281	0	1694	2124	2885	5811	0	3526	0	4745	0	0	4279	1962	4078
74	35816	74021	35746	9184	50884	10472	17554	12267	0	6305	27363	9490	4360	3593	21061	19376	3259	6709	0	7982	0	5579	2523	2530	0	9587	3289	0	0	0	0	5076	0	3312	3559	0	1892	0	0	1621	0	0	0	2234	0	0	1629	0	2734
75	30747	120053	27837	0	26446	24363	14347	9728	0	16258	4497	12815	3721	3837	17729	6521	17190	9837	10173	4593	0	18443	0	1408	0	1908	0	1860	0	0	1499	3244	0	15033	3818	0	6619	1499	0	0	2491	0	0	1949	1178	2599	4357	0	3505
76	124636	8715	61866	23204	4515	7423	32243	20864	0	12026	7808	21333	3449	3959	2677	7600	11206	2961	1890	10961	0	20669	0	1921	0	5449	0	4756	0	0	1521	9054	0	0	8943	0	5332	0	0	2912	2205	2445	0	2056	1785	0	6417	0	2520
77	38343	25509	23859	6518	8772	5518	10019	7357	0	8065	16145	6908	4165	1847	3217	3143	3694	2266	0	6013	0	2528	2309	0	0	4838	5948	10668	0	0	0	0	0	3937	2723	0	1731	4960	1290	3578	0	1619	0	0	7503	2445	2214	0	2768
78	45062	12675	24754	7164	4299	3749	12022	11289	0	13336	4863	9555	5038	4960	4264	5335	8267	2638	1433	11735	1433	14425	0	0	0	1669	0	0	0	0	0	10589	0	3432	6062	0	3968	0	0	1658	0	0	0	6297	0	0	2930	0	0
79	50498	34196	27088	20252	2513	0	15671	14881	0	6322	10464	9951	10020	6451	2301	3263	13323	0	0	13938	0	2300	0	2617	0	1262	1635	0	0	0	0	13010	0	3494	7175	0	10494	0	0	4088	0	0	0	7946	0	0	1453	0	0
8	16514	33236	12153	245123	33738	151474	15640	5417	0	6692	5209	9416	5027	15814	13029	7254	9210	20825	23084	4253	0	15066	0	9052	0	6016	10710	14077	2485	4658	0	3492	0	3934	0	3416	4243	0	0	3934	12296	2381	1656	0	3934	0	0	0	5219
80	26587	4563	17184	11754	5303	2827	6905	6360	0	5135	1850	5767	0	1850	2948	2118	2593	0	6660	0	0	0	0	0	0	0	2113	1996	0	0	0	0	0	1498	0	0	1970	0	0	1581	0	0	0	0	0	0	0	0	0
81	115445	29302	55126	10879	14696	0	26202	16830	0	15361	19689	11218	5559	10757	4205	2914	14286	3780	1575	17849	0	11636	0	3290	1050	0	4446	1553	0	0	0	15869	0	1365	9020	0	6771	2154	2074	0	0	2253	0	3213	0	0	3375	0	2939
82	102721	15063	64819	29757	8804	8037	24165	13202	0	14760	17714	14213	7416	14122	3968	8069	7001	6240	22488	1953	0	2652	1591	4335	0	6149	4931	2556	2857	0	0	2608	0	13512	5760	0	3500	0	1802	3815	0	0	0	2335	0	0	2262	4986	3817
83	36647	35744	27600	10905	27669	5026	13949	8262	0	14029	13125	5968	9837	19091	11140	3790	5299	2759	1938	4853	0	8278	4622	9009	0	3241	4268	6619	0	0	0	4331	0	2418	4644	0	3338	2692	1412	3553	1648	0	0	2239	0	8272	2695	0	20452
84	4977	3940	5540	32318	0	16639	2151	2249	78160	2104	0	2040	2325	1171	3077	18107	1384	17986	20765	0	6389	0	2269	1278	0	10207	5315	0	13198	0	5218	0	0	0	0	11597	0	10542	0	6283	5324	0	0	0	1384	5527	0	2770	3325
85	26317	7130	23097	0	1725	8350	2816	22821	0	12576	6054	12794	3401	2185	16300	5513	2875	4550	7360	4294	0	8817	0	0	0	2561	0	5925	0	0	0	0	0	2800	2477	0	2415	0	7192	2650	0	0	0	0	1725	1975	1701	1265	2971
86	6086	3871	4512	2504	5123	11631	1987	0	0	2947	5200	1651	2582	1688	6909	6463	0	7765	14685	0	0	2277	3456	1272	0	5627	0	2043	2167	0	0	0	0	1366	0	5351	0	9335	0	5920	2275	4667	0	0	2618	2630	2170	2277	1604
87	16499	20518	11339	9668	9689	12589	7105	5666	1254	4422	5943	5249	4734	9320	12290	7844	2394	8401	0	1481	0	2281	5908	5042	0	4044	5516	8989	0	0	0	0	0	6951	0	0	1710	0	2243	3078	0	0	0	0	0	0	2762	0	0
88	56008	104669	40965	18670	57829	20776	19849	12524	0	11269	3914	9893	5339	5528	25756	12859	4840	10590	7786	4729	5576	6077	3081	3943	0	4947	2793	4948	0	0	2208	3904	0	5019	5729	2618	1367	0	2688	3801	9639	0	0	3090	1052	0	2489	0	4232
89	23427	5500	19230	51695	4654	20648	4029	6702	0	5214	21870	8451	2558	4115	6369	8321	2010	6177	25082	2009	50344	4760	0	3077	0	6670	0	18908	2669	0	92966	0	0	0	2148	20138	0	0	1170	12269	18770	0	0	0	2644	1479	2735	17028	3415
9	7355	50599	10319	28463	7157	82923	4885	6478	2179	2229	40454	3605	4684	37032	14657	56175	5291	55771	3320	0	0	0	4254	24561	0	24196	16432	3224	2801	12449	0	0	0	5922	0	3730	0	15130	1855	34260	2594	3959	1556	0	0	0	0	0	0
90	35321	16505	28166	7408	1194	20037	6035	4867	1194	10139	2389	6282	5152	0	8351	2551	4703	5274	96317	4267	4018	5286	0	0	6950	3704	3694	0	2048	0	4882	0	0	2280	4129	0	2504	12488	0	6407	3340	3369	0	1806	2932	2979	5534	11293	2349
91	25254	11623	19697	15451	10848	8712	7209	8026	23135	7240	3779	7832	3862	3120	9518	16609	4206	6283	6310	1778	0	5306	6692	1307	0	7048	3793	3079	11805	0	3659	0	0	5189	4178	0	0	2423	1673	2657	2989	6765	0	0	2546	2574	2154	2989	3774
92	13077	12887	10464	11375	3845	40217	3917	3571	52484	6579	10081	4270	4640	1461	4895	6467	1767	12864	29204	14173	52692	15092	0	2904	2079	4723	4970	3111	3525	0	2806	1724	0	2542	1314	5616	0	1453	0	4157	16893	0	2390	1447	2910	20128	1430	13407	6159
93	6072	6283	2771	4412	4050	26241	2724	0	8708	2598	2554	0	2331	2322	11366	20205	0	18946	5921	0	0	0	2322	0	0	11797	0	0	15774	0	14745	0	0	1628	0	0	0	0	0	7779	2090	0	0	0	1393	0	0	3135	0
94	4209	4744	3171	12356	7169	8045	0	0	40799	0	8249	2952	1159	1177	1793	1788	0	3214	1687	2837	53449	1696	0	1670	0	1396	3459	2925	2265	0	2952	0	0	0	0	3163	0	10844	0	1792	0	30236	4217	0	8223	6227	0	6115	3397
95	0	3077	0	2278	2769	21475	0	0	192816	0	21641	0	3231	0	3763	3459	0	4372	30358	7165	0	9262	0	0	235790	3527	2145	1231	0	0	5333	0	0	0	0	1641	0	0	0	6359	0	0	21641	0	1333	2595	0	11180	1715
96	36005	14604	17119	5600	1642	19314	5827	4012	0	4828	10565	6071	2490	3948	5950	2921	3075	6672	45789	9606	0	13006	0	1441	0	2097	0	5283	0	0	3732	4432	0	0	2610	0	0	0	1862	1545	7832	0	0	2393	0	1894	0	0	2952
97	5839	11188	4247	17201	21264	34119	1479	2192	492216	11119	5922	2807	2306	1951	12743	4170	0	10475	52580	0	0	0	3131	0	3492	2288	3619	1958	10533	0	66752	1746	17458	2567	0	4005	0	1745	0	2157	2362	2260	2670	0	7907	11928	3020	5539	7939
98	28341	12798	15631	2133	30079	4520	5096	6483	0	4512	13135	5064	6904	21965	10323	7910	10472	3304	33117	1798	0	2721	2020	10367	1572	5410	0	5566	3188	0	2470	3564	3705	5489	1534	0	3372	0	0	3144	4352	0	0	0	1347	3020	0	0	9256
99	38433	23561	21366	9331	38654	14949	7189	10273	6189	11876	6215	9737	6334	7624	13471	22437	0	7729	28556	2389	0	0	1514	4646	0	11861	2515	2463	8981	0	9747	0	0	4777	3602	0	0	0	6655	3257	4926	0	0	1596	1520	1873	4151	3583	2551
[truncated: 533 more columns]

## Sheet: Supplementary Table 4
Microbial species relative abundance table obtained by Emu pipeline: 2) taxonomy table.
tax_id	species	genus	family	order	class	phylum	superkingdom
1332188	Candidatus Saccharimonas aalborgensis	Candidatus Saccharimonas	Candidatus Saccharimonas	Candidatus Saccharimonas	Candidatus Saccharimonas	Candidatus Saccharibacteria	Bacteria
2056494	Candidatus Saccharibacteria bacterium YM_S32_TM7_50_20	Candidatus Saccharibacteria	Candidatus Saccharibacteria	Candidatus Saccharibacteria	Candidatus Saccharibacteria	Candidatus Saccharibacteria	Bacteria
713059	Candidatus Saccharibacteria bacterium oral taxon 488	Candidatus Saccharibacteria	Candidatus Saccharibacteria	Candidatus Saccharibacteria	Candidatus Saccharibacteria	Candidatus Saccharibacteria	Bacteria
2572087	Candidatus Saccharibacteria bacterium oral taxon 955	Candidatus Saccharibacteria	Candidatus Saccharibacteria	Candidatus Saccharibacteria	Candidatus Saccharibacteria	Candidatus Saccharibacteria	Bacteria
2572088	Candidatus Saccharibacteria bacterium oral taxon 957	Candidatus Saccharibacteria	Candidatus Saccharibacteria	Candidatus Saccharibacteria	Candidatus Saccharibacteria	Candidatus Saccharibacteria	Bacteria
1476577	Candidatus Saccharibacteria oral taxon TM7x	Candidatus Saccharibacteria	Candidatus Saccharibacteria	Candidatus Saccharibacteria	Candidatus Saccharibacteria	Candidatus Saccharibacteria	Bacteria
2572089	TM7 phylum sp. oral taxon 952	Candidatus Saccharibacteria	Candidatus Saccharibacteria	Candidatus Saccharibacteria	Candidatus Saccharibacteria	Candidatus Saccharibacteria	Bacteria
118967	Anaerorhabdus furcosa	Anaerorhabdus	Bacteroidaceae	Bacteroidales	Bacteroidia	Bacteroidetes	Bacteria
85831	Bacteroides acidifaciens	Bacteroides	Bacteroidaceae	Bacteroidales	Bacteroidia	Bacteroidetes	Bacteria
47678	Bacteroides caccae	Bacteroides	Bacteroidaceae	Bacteroidales	Bacteroidia	Bacteroidetes	Bacteria
1411144	Bacteroides caecigallinarum	Bacteroides	Bacteroidaceae	Bacteroidales	Bacteroidia	Bacteroidetes	Bacteria
1796613	Bacteroides caecimuris	Bacteroides	Bacteroidaceae	Bacteroidales	Bacteroidia	Bacteroidetes	Bacteria
28111	Bacteroides eggerthii	Bacteroides	Bacteroidaceae	Bacteroidales	Bacteroidia	Bacteroidetes	Bacteria
626930	Bacteroides fluxus	Bacteroides	Bacteroidaceae	Bacteroidales	Bacteroidia	Bacteroidetes	Bacteria
817	Bacteroides fragilis	Bacteroides	Bacteroidaceae	Bacteroidales	Bacteroidia	Bacteroidetes	Bacteria
626931	Bacteroides oleiciplenus	Bacteroides	Bacteroidaceae	Bacteroidales	Bacteroidia	Bacteroidetes	Bacteria
28116	Bacteroides ovatus	Bacteroides	Bacteroidaceae	Bacteroidales	Bacteroidia	Bacteroidetes	Bacteria
691816	Bacteroides rodentium	Bacteroides	Bacteroidaceae	Bacteroidales	Bacteroidia	Bacteroidetes	Bacteria
2528203	Bacteroides sp. A1C1	Bacteroides	Bacteroidaceae	Bacteroidales	Bacteroidia	Bacteroidetes	Bacteria
818	Bacteroides thetaiotaomicron	Bacteroides	Bacteroidaceae	Bacteroidales	Bacteroidia	Bacteroidetes	Bacteria
820	Bacteroides uniformis	Bacteroides	Bacteroidaceae	Bacteroidales	Bacteroidia	Bacteroidetes	Bacteria
1841865	Mediterranea massiliensis	Mediterranea	Bacteroidaceae	Bacteroidales	Bacteroidia	Bacteroidetes	Bacteria
487174	Barnesiella intestinihominis	Barnesiella	Barnesiellaceae	Bacteroidales	Bacteroidia	Bacteroidetes	Bacteria
397865	Barnesiella viscericola	Barnesiella	Barnesiellaceae	Bacteroidales	Bacteroidia	Bacteroidetes	Bacteria
1099853	Coprobacter fastidiosus	Coprobacter	Barnesiellaceae	Bacteroidales	Bacteroidia	Bacteroidetes	Bacteria
2576606	Duncaniella sp. B8	Duncaniella	Muribaculaceae	Bacteroidales	Bacteroidia	Bacteroidetes	Bacteria
1796646	Muribaculum intestinale	Muribaculum	Muribaculaceae	Bacteroidales	Bacteroidia	Bacteroidetes	Bacteria
2093856	Butyricimonas faecalis	Butyricimonas	Odoribacteraceae	Bacteroidales	Bacteroidia	Bacteroidetes	Bacteria
1472416	Butyricimonas faecihominis	Butyricimonas	Odoribacteraceae	Bacteroidales	Bacteroidia	Bacteroidetes	Bacteria
1472417	Butyricimonas paravirosa	Butyricimonas	Odoribacteraceae	Bacteroidales	Bacteroidia	Bacteroidetes	Bacteria
544644	Butyricimonas synergistica	Butyricimonas	Odoribacteraceae	Bacteroidales	Bacteroidia	Bacteroidetes	Bacteria
544645	Butyricimonas virosa	Butyricimonas	Odoribacteraceae	Bacteroidales	Bacteroidia	Bacteroidetes	Bacteria
1841857	Culturomica massiliensis	Culturomica	Odoribacteraceae	Bacteroidales	Bacteroidia	Bacteroidetes	Bacteria
28118	Odoribacter splanchnicus	Odoribacter	Odoribacteraceae	Bacteroidales	Bacteroidia	Bacteroidetes	Bacteria
681398	Paludibacter jiangxiensis	Paludibacter	Paludibacteraceae	Bacteroidales	Bacteroidia	Bacteroidetes	Bacteria
185300	Paludibacter propionicigenes	Paludibacter	Paludibacteraceae	Bacteroidales	Bacteroidia	Bacteroidetes	Bacteria
1686296	Gabonia massiliensis	Gabonia	Porphyromonadaceae	Bacteroidales	Bacteroidia	Bacteroidetes	Bacteria
1841864	Marseilla massiliensis	Marseilla	Prevotellaceae	Bacteroidales	Bacteroidia	Bacteroidetes	Bacteria
1816687	Massiliprevotella massiliensis	Massiliprevotella	Prevotellaceae	Bacteroidales	Bacteroidia	Bacteroidetes	Bacteria
454154	Paraprevotella clara	Paraprevotella	Prevotellaceae	Bacteroidales	Bacteroidia	Bacteroidetes	Bacteria
454155	Paraprevotella xylaniphila	Paraprevotella	Prevotellaceae	Bacteroidales	Bacteroidia	Bacteroidetes	Bacteria
77768	Prevotella albensis	Prevotella	Prevotellaceae	Bacteroidales	Bacteroidia	Bacteroidetes	Bacteria
305719	Prevotella baroniae	Prevotella	Prevotellaceae	Bacteroidales	Bacteroidia	Bacteroidetes	Bacteria
28125	Prevotella bivia	Prevotella	Prevotellaceae	Bacteroidales	Bacteroidia	Bacteroidetes	Bacteria
83231	Prevotella brevis	Prevotella	Prevotellaceae	Bacteroidales	Bacteroidia	Bacteroidetes	Bacteria
28126	Prevotella buccae	Prevotella	Prevotellaceae	Bacteroidales	Bacteroidia	Bacteroidetes	Bacteria
28127	Prevotella buccalis	Prevotella	Prevotellaceae	Bacteroidales	Bacteroidia	Bacteroidetes	Bacteria
165179	Prevotella copri	Prevotella	Prevotellaceae	Bacteroidales	Bacteroidia	Bacteroidetes	Bacteria
52227	Prevotella dentalis	Prevotella	Prevotellaceae	Bacteroidales	Bacteroidia	Bacteroidetes	Bacteria
589537	Prevotella dentasini	Prevotella	Prevotellaceae	Bacteroidales	Bacteroidia	Bacteroidetes	Bacteria
28129	Prevotella denticola	Prevotella	Prevotellaceae	Bacteroidales	Bacteroidia	Bacteroidetes	Bacteria
76123	Prevotella enoeca	Prevotella	Prevotellaceae	Bacteroidales	Bacteroidia	Bacteroidetes	Bacteria
589436	Prevotella fusca	Prevotella	Prevotellaceae	Bacteroidales	Bacteroidia	Bacteroidetes	Bacteria
1177574	Prevotella jejuni	Prevotella	Prevotellaceae	Bacteroidales	Bacteroidia	Bacteroidetes	Bacteria
840	Prevotella loescheii	Prevotella	Prevotellaceae	Bacteroidales	Bacteroidia	Bacteroidetes	Bacteria
189722	Prevotella marshii	Prevotella	Prevotellaceae	Bacteroidales	Bacteroidia	Bacteroidetes	Bacteria
189723	Prevotella micans	Prevotella	Prevotellaceae	Bacteroidales	Bacteroidia	Bacteroidetes	Bacteria
425941	Prevotella nanceiensis	Prevotella	Prevotellaceae	Bacteroidales	Bacteroidia	Bacteroidetes	Bacteria
28134	Prevotella oralis	Prevotella	Prevotellaceae	Bacteroidales	Bacteroidia	Bacteroidetes	Bacteria
28135	Prevotella oris	Prevotella	Prevotellaceae	Bacteroidales	Bacteroidia	Bacteroidetes	Bacteria
28136	Prevotella oulorum	Prevotella	Prevotellaceae	Bacteroidales	Bacteroidia	Bacteroidetes	Bacteria
185294	Prevotella paludivivens	Prevotella	Prevotellaceae	Bacteroidales	Bacteroidia	Bacteroidetes	Bacteria
839	Prevotella ruminicola	Prevotella	Prevotellaceae	Bacteroidales	Bacteroidia	Bacteroidetes	Bacteria
633701	Prevotella saccharolytica	Prevotella	Prevotellaceae	Bacteroidales	Bacteroidia	Bacteroidetes	Bacteria
228604	Prevotella salivae	Prevotella	Prevotellaceae	Bacteroidales	Bacteroidia	Bacteroidetes	Bacteria
589437	Prevotella scopos	Prevotella	Prevotellaceae	Bacteroidales	Bacteroidia	Bacteroidetes	Bacteria
228603	Prevotella shahii	Prevotella	Prevotellaceae	Bacteroidales	Bacteroidia	Bacteroidetes	Bacteria
652716	Prevotella sp. oral taxon 299	Prevotella	Prevotellaceae	Bacteroidales	Bacteroidia	Bacteroidetes	Bacteria
363265	Prevotella stercorea	Prevotella	Prevotellaceae	Bacteroidales	Bacteroidia	Bacteroidetes	Bacteria
386414	Prevotella timonensis	Prevotella	Prevotellaceae	Bacteroidales	Bacteroidia	Bacteroidetes	Bacteria
1852370	Prevotellamassilia timonensis	Prevotellamassilia	Prevotellaceae	Bacteroidales	Bacteroidia	Bacteroidetes	Bacteria
214856	Alistipes finegoldii	Alistipes	Rikenellaceae	Bacteroidales	Bacteroidia	Bacteroidetes	Bacteria
28117	Alistipes putredinis	Alistipes	Rikenellaceae	Bacteroidales	Bacteroidia	Bacteroidetes	Bacteria
328814	Alistipes shahii	Alistipes	Rikenellaceae	Bacteroidales	Bacteroidia	Bacteroidetes	Bacteria
433338	Anaerocella delicata	Anaerocella	Rikenellaceae	Bacteroidales	Bacteroidia	Bacteroidetes	Bacteria
1871023	Millionella massiliensis	Millionella	Rikenellaceae	Bacteroidales	Bacteroidia	Bacteroidetes	Bacteria
1871003	Tidjanibacter massiliensis	Tidjanibacter	Rikenellaceae	Bacteroidales	Bacteroidia	Bacteroidetes	Bacteria
823	Parabacteroides distasonis	Parabacteroides	Tannerellaceae	Bacteroidales	Bacteroidia	Bacteroidetes	Bacteria
387661	Parabacteroides johnsonii	Parabacteroides	Tannerellaceae	Bacteroidales	Bacteroidia	Bacteroidetes	Bacteria
46503	Parabacteroides merdae	Parabacteroides	Tannerellaceae	Bacteroidales	Bacteroidia	Bacteroidetes	Bacteria
2025876	Parabacteroides sp. CT06	Parabacteroides	Tannerellaceae	Bacteroidales	Bacteroidia	Bacteroidetes	Bacteria
28112	Tannerella forsythia	Tannerella	Tannerellaceae	Bacteroidales	Bacteroidia	Bacteroidetes	Bacteria
310298	Phocaeicola coprocola	Phocaeicola	Bacteroidales_unclassified	Bacteroidales	Bacteroidia	Bacteroidetes	Bacteria
310297	Phocaeicola plebeius	Phocaeicola	Bacteroidales_unclassified	Bacteroidales	Bacteroidia	Bacteroidetes	Bacteria
671267	Phocaeicola sartorii	Phocaeicola	Bacteroidales_unclassified	Bacteroidales	Bacteroidia	Bacteroidetes	Bacteria
821	Phocaeicola vulgatus	Phocaeicola	Bacteroidales_unclassified	Bacteroidales	Bacteroidia	Bacteroidetes	Bacteria
1400053	Bacteroidales bacterium CF	Bacteroidales_unclassified	Bacteroidales_unclassified	Bacteroidales	Bacteroidia	Bacteroidetes	Bacteria
889453	Alkalitalea saponilacus	Alkalitalea	Marinilabiliaceae	Marinilabiliales	Bacteroidia	Bacteroidetes	Bacteria
682526	Natronoflexus pectinivorans	Natronoflexus	Marinilabiliaceae	Marinilabiliales	Bacteroidia	Bacteroidetes	Bacteria
314319	Prolixibacter bellariivorans	Prolixibacter	Prolixibacteraceae	Marinilabiliales	Bacteroidia	Bacteroidetes	Bacteria
1162689	Sediminibacterium lactis	Sediminibacterium	Chitinophagaceae	Chitinophagales	Chitinophagia	Bacteroidetes	Bacteria
1978412	Sediminibacterium roseum	Sediminibacterium	Chitinophagaceae	Chitinophagales	Chitinophagia	Bacteroidetes	Bacteria
426421	Sediminibacterium salmoneum	Sediminibacterium	Chitinophagaceae	Chitinophagales	Chitinophagia	Bacteroidetes	Bacteria
1562389	Pedobacter nanyangensis	Pedobacter	Sphingobacteriaceae	Sphingobacteriales	Sphingobacteriia	Bacteroidetes	Bacteria
258	Sphingobacterium spiritivorum	Sphingobacterium	Sphingobacteriaceae	Sphingobacteriales	Sphingobacteriia	Bacteroidetes	Bacteria
28122	Fibrobacter intestinalis	Fibrobacter	Fibrobacteraceae	Fibrobacterales	Fibrobacteria	Fibrobacteres	Bacteria
172901	Victivallis vadensis	Victivallis	Victivallaceae	Victivallales	Lentisphaeria	Lentisphaerae	Bacteria
980254	Roseimaritima ulvae	Roseimaritima	Pirellulaceae	Pirellulales	Planctomycetia	Planctomycetes	Bacteria
1742923	Thermostilla marina	Thermostilla	Thermoguttaceae	Pirellulales	Planctomycetia	Planctomycetes	Bacteria
131109	Actinomyces bowdenii	Actinomyces	Actinomycetaceae	Actinomycetales	Actinobacteria	Actinobacteria	Bacteria
1851395	Actinomyces sp. Chiba101	Actinomyces	Actinomycetaceae	Actinomycetales	Actinobacteria	Actinobacteria	Bacteria
1703	Brevibacterium linens	Brevibacterium	Brevibacteriaceae	Micrococcales	Actinobacteria	Actinobacteria	Bacteria
2109685	Olsenella sp. GAM18	Olsenella	Atopobiaceae	Coriobacteriales	Coriobacteriia	Actinobacteria	Bacteria
147207	Collinsella intestinalis	Collinsella	Coriobacteriaceae	Coriobacteriales	Coriobacteriia	Actinobacteria	Bacteria
446660	Adlercreutzia equolifaciens	Adlercreutzia	Eggerthellaceae	Eggerthellales	Coriobacteriia	Actinobacteria	Bacteria
1907662	Raoultibacter timonensis	Raoultibacter	Eggerthellaceae	Eggerthellales	Coriobacteriia	Actinobacteria	Bacteria
758823	Vampirovibrio chlorellavorus	Vampirovibrio	Candidatus Melainabacteria	Candidatus Melainabacteria	Candidatus Melainabacteria	Candidatus Melainabacteria	Bacteria
33072	Gloeobacter violaceus	Gloeobacter	Gloeobacteraceae	Gloeobacterales	Gloeobacteria	Cyanobacteria	Bacteria
392016	Alicyclobacillus contaminans	Alicyclobacillus	Alicyclobacillaceae	Bacillales	Bacilli	Firmicutes	Bacteria
1392	Bacillus anthracis	Bacillus	Bacillaceae	Bacillales	Bacilli	Firmicutes	Bacteria
1413	Bacillus cellulosilyticus	Bacillus	Bacillaceae	Bacillales	Bacilli	Firmicutes	Bacteria
1396	Bacillus cereus	Bacillus	Bacillaceae	Bacillales	Bacilli	Firmicutes	Bacteria
580165	Bacillus cytotoxicus	Bacillus	Bacillaceae	Bacillales	Bacilli	Firmicutes	Bacteria
1418	Bacillus mannanilyticus	Bacillus	Bacillaceae	Bacillales	Bacilli	Firmicutes	Bacteria
2069301	Bacillus tamaricis	Bacillus	Bacillaceae	Bacillales	Bacilli	Firmicutes	Bacteria
1428	Bacillus thuringiensis	Bacillus	Bacillaceae	Bacillales	Bacilli	Firmicutes	Bacteria
1421	Lysinibacillus sphaericus	Lysinibacillus	Bacillaceae	Bacillales	Bacilli	Firmicutes	Bacteria
1522315	Numidum massiliense	Numidum	Bacillaceae	Bacillales	Bacilli	Firmicutes	Bacteria
1407	Peribacillus psychrosaccharolyticus	Peribacillus	Bacillaceae	Bacillales	Bacilli	Firmicutes	Bacteria
163877	Virgibacillus necropolis	Virgibacillus	Bacillaceae	Bacillales	Bacilli	Firmicutes	Bacteria
66863	Ammoniphilus oxalaticus	Ammoniphilus	Paenibacillaceae	Bacillales	Bacilli	Firmicutes	Bacteria
253703	Paenibacillus antarcticus	Paenibacillus	Paenibacillaceae	Bacillales	Bacilli	Firmicutes	Bacteria
474957	Paenibacillus castaneae	Paenibacillus	Paenibacillaceae	Bacillales	Bacilli	Firmicutes	Bacteria
494026	Paenibacillus glacialis	Paenibacillus	Paenibacillaceae	Bacillales	Bacilli	Firmicutes	Bacteria
1243662	Paenibacillus gorillae	Paenibacillus	Paenibacillaceae	Bacillales	Bacilli	Firmicutes	Bacteria
948756	Paenibacillus macquariensis	Paenibacillus	Paenibacillaceae	Bacillales	Bacilli	Firmicutes	Bacteria
1470560	Paenibacillus medicaginis	Paenibacillus	Paenibacillaceae	Bacillales	Bacilli	Firmicutes	Bacteria
1406	Paenibacillus polymyxa	Paenibacillus	Paenibacillaceae	Bacillales	Bacilli	Firmicutes	Bacteria
1463157	Paenibacillus selenii	Paenibacillus	Paenibacillaceae	Bacillales	Bacilli	Firmicutes	Bacteria
1536769	Paenibacillus sp. FSL P4-0081	Paenibacillus	Paenibacillaceae	Bacillales	Bacilli	Firmicutes	Bacteria
2069255	Paenibacillus sp. lzh-N1	Paenibacillus	Paenibacillaceae	Bacillales	Bacilli	Firmicutes	Bacteria
1387834	Paenibacillus terreus	Paenibacillus	Paenibacillaceae	Bacillales	Bacilli	Firmicutes	Bacteria
528187	Paenibacillus tundrae	Paenibacillus	Paenibacillaceae	Bacillales	Bacilli	Firmicutes	Bacteria
2583377	Saccharibacillus brassicae	Saccharibacillus	Paenibacillaceae	Bacillales	Bacilli	Firmicutes	Bacteria
459527	Saccharibacillus kuerlensis	Saccharibacillus	Paenibacillaceae	Bacillales	Bacilli	Firmicutes	Bacteria
1215089	Planococcus halocryophilus	Planococcus	Planococcaceae	Bacillales	Bacilli	Firmicutes	Bacteria
1302659	Planococcus versutus	Planococcus	Planococcaceae	Bacillales	Bacilli	Firmicutes	Bacteria
114975	Sporosarcina aquimarina	Sporosarcina	Planococcaceae	Bacillales	Bacilli	Firmicutes	Bacteria
1476	Sporosarcina psychrophila	Sporosarcina	Planococcaceae	Bacillales	Bacilli	Firmicutes	Bacteria
1930546	Sporosarcina sp. P37	Sporosarcina	Planococcaceae	Bacillales	Bacilli	Firmicutes	Bacteria
1571	Sporosarcina ureae	Sporosarcina	Planococcaceae	Bacillales	Bacilli	Firmicutes	Bacteria
85683	[Bacillus] selenitireducens	Sporolactobacillaceae_unclassified	Sporolactobacillaceae	Bacillales	Bacilli	Firmicutes	Bacteria
69968	Macrococcus bovicus	Macrococcus	Staphylococcaceae	Bacillales	Bacilli	Firmicutes	Bacteria
407035	Salinicoccus halodurans	Salinicoccus	Staphylococcaceae	Bacillales	Bacilli	Firmicutes	Bacteria
1282	Staphylococcus epidermidis	Staphylococcus	Staphylococcaceae	Bacillales	Bacilli	Firmicutes	Bacteria
1290	Staphylococcus hominis	Staphylococcus	Staphylococcaceae	Bacillales	Bacilli	Firmicutes	Bacteria
214473	Staphylococcus nepalensis	Staphylococcus	Staphylococcaceae	Bacillales	Bacilli	Firmicutes	Bacteria
37482	Laceyella sacchari	Laceyella	Thermoactinomycetaceae	Bacillales	Bacilli	Firmicutes	Bacteria
1571185	Marinithermofilum abyssi	Marinithermofilum	Thermoactinomycetaceae	Bacillales	Bacilli	Firmicutes	Bacteria
337094	Planifilum yunnanense	Planifilum	Thermoactinomycetaceae	Bacillales	Bacilli	Firmicutes	Bacteria
1485204	Salinithrix halophila	Salinithrix	Thermoactinomycetaceae	Bacillales	Bacilli	Firmicutes	Bacteria
2026	Thermoactinomyces vulgaris	Thermoactinomyces	Thermoactinomycetaceae	Bacillales	Bacilli	Firmicutes	Bacteria
766136	Desulfuribacillus alkaliarsenatis	Desulfuribacillus	Bacillales_unclassified	Bacillales	Bacilli	Firmicutes	Bacteria
1390249	Desulfuribacillus stibiiarsenatis	Desulfuribacillus	Bacillales_unclassified	Bacillales	Bacilli	Firmicutes	Bacteria
33987	Exiguobacterium aurantiacum	Exiguobacterium	Bacillales_unclassified	Bacillales	Bacilli	Firmicutes	Bacteria
1379	Gemella haemolysans	Gemella	Bacillales_unclassified	Bacillales	Bacilli	Firmicutes	Bacteria
29391	Gemella morbillorum	Gemella	Bacillales_unclassified	Bacillales	Bacilli	Firmicutes	Bacteria
84135	Gemella sanguinis	Gemella	Bacillales_unclassified	Bacillales	Bacilli	Firmicutes	Bacteria
51665	Aerococcus urinaeequi	Aerococcus	Aerococcaceae	Lactobacillales	Bacilli	Firmicutes	Bacteria
1377	Aerococcus viridans	Aerococcus	Aerococcaceae	Lactobacillales	Bacilli	Firmicutes	Bacteria
13076	Globicatella sanguinis	Globicatella	Aerococcaceae	Lactobacillales	Bacilli	Firmicutes	Bacteria
136093	Globicatella sulfidifaciens	Globicatella	Aerococcaceae	Lactobacillales	Bacilli	Firmicutes	Bacteria
136492	Atopobacter phocae	Atopobacter	Carnobacteriaceae	Lactobacillales	Bacilli	Firmicutes	Bacteria
2751	Carnobacterium maltaromaticum	Carnobacterium	Carnobacteriaceae	Lactobacillales	Bacilli	Firmicutes	Bacteria
137732	Granulicatella elegans	Granulicatella	Carnobacteriaceae	Lactobacillales	Bacilli	Firmicutes	Bacteria
1903686	Jeotgalibaca sp. PTS2502	Jeotgalibaca	Carnobacteriaceae	Lactobacillales	Bacilli	Firmicutes	Bacteria
140314	Trichococcus palustris	Trichococcus	Carnobacteriaceae	Lactobacillales	Bacilli	Firmicutes	Bacteria
43064	Trichococcus pasteurii	Trichococcus	Carnobacteriaceae	Lactobacillales	Bacilli	Firmicutes	Bacteria
33945	Enterococcus avium	Enterococcus	Enterococcaceae	Lactobacillales	Bacilli	Firmicutes	Bacteria
1351	Enterococcus faecalis	Enterococcus	Enterococcaceae	Lactobacillales	Bacilli	Firmicutes	Bacteria
1352	Enterococcus faecium	Enterococcus	Enterococcaceae	Lactobacillales	Bacilli	Firmicutes	Bacteria
1353	Enterococcus gallinarum	Enterococcus	Enterococcaceae	Lactobacillales	Bacilli	Firmicutes	Bacteria
1354	Enterococcus hirae	Enterococcus	Enterococcaceae	Lactobacillales	Bacilli	Firmicutes	Bacteria
150033	Enterococcus ratti	Enterococcus	Enterococcaceae	Lactobacillales	Bacilli	Firmicutes	Bacteria
1579	Lactobacillus acidophilus	Lactobacillus	Lactobacillaceae	Lactobacillales	Bacilli	Firmicutes	Bacteria
83683	Lactobacillus amylolyticus	Lactobacillus	Lactobacillaceae	Lactobacillales	Bacilli	Firmicutes	Bacteria
1605	Lactobacillus animalis	Lactobacillus	Lactobacillaceae	Lactobacillales	Bacilli	Firmicutes	Bacteria
227943	Lactobacillus antri	Lactobacillus	Lactobacillaceae	Lactobacillales	Bacilli	Firmicutes	Bacteria
943673	Lactobacillus brantae	Lactobacillus	Lactobacillaceae	Lactobacillales	Bacilli	Firmicutes	Bacteria
1580	Lactobacillus brevis	Lactobacillus	Lactobacillaceae	Lactobacillales	Bacilli	Firmicutes	Bacteria
181675	Lactobacillus coleohominis	Lactobacillus	Lactobacillaceae	Lactobacillales	Bacilli	Firmicutes	Bacteria
47770	Lactobacillus crispatus	Lactobacillus	Lactobacillaceae	Lactobacillales	Bacilli	Firmicutes	Bacteria
762833	Lactobacillus faecis	Lactobacillus	Lactobacillaceae	Lactobacillales	Bacilli	Firmicutes	Bacteria
1596	Lactobacillus gasseri	Lactobacillus	Lactobacillaceae	Lactobacillales	Bacilli	Firmicutes	Bacteria
267633	Lactobacillus hammesii	Lactobacillus	Lactobacillaceae	Lactobacillales	Bacilli	Firmicutes	Bacteria
1074467	Lactobacillus heilongjiangensis	Lactobacillus	Lactobacillaceae	Lactobacillales	Bacilli	Firmicutes	Bacteria
1588	Lactobacillus hilgardii	Lactobacillus	Lactobacillaceae	Lactobacillales	Bacilli	Firmicutes	Bacteria
1203033	Lactobacillus hominis	Lactobacillus	Lactobacillaceae	Lactobacillales	Bacilli	Firmicutes	Bacteria
151781	Lactobacillus intestinalis	Lactobacillus	Lactobacillaceae	Lactobacillales	Bacilli	Firmicutes	Bacteria
33959	Lactobacillus johnsonii	Lactobacillus	Lactobacillaceae	Lactobacillales	Bacilli	Firmicutes	Bacteria
227944	Lactobacillus kalixensis	Lactobacillus	Lactobacillaceae	Lactobacillales	Bacilli	Firmicutes	Bacteria
1622	Lactobacillus murinus	Lactobacillus	Lactobacillaceae	Lactobacillales	Bacilli	Firmicutes	Bacteria
1632	Lactobacillus oris	Lactobacillus	Lactobacillaceae	Lactobacillales	Bacilli	Firmicutes	Bacteria
1597	Lactobacillus paracasei	Lactobacillus	Lactobacillaceae	Lactobacillales	Bacilli	Firmicutes	Bacteria
1598	Lactobacillus reuteri	Lactobacillus	Lactobacillaceae	Lactobacillales	Bacilli	Firmicutes	Bacteria
152335	Lactobacillus suebicus	Lactobacillus	Lactobacillaceae	Lactobacillales	Bacilli	Firmicutes	Bacteria
1633	Lactobacillus vaginalis	Lactobacillus	Lactobacillaceae	Lactobacillales	Bacilli	Firmicutes	Bacteria
2304606	Lactobacillus zhachilii	Lactobacillus	Lactobacillaceae	Lactobacillales	Bacilli	Firmicutes	Bacteria
267363	Lactobacillus zymae	Lactobacillus	Lactobacillaceae	Lactobacillales	Bacilli	Firmicutes	Bacteria
51663	Pediococcus damnosus	Pediococcus	Lactobacillaceae	Lactobacillales	Bacilli	Firmicutes	Bacteria
1579424	Streptococcus azizii	Streptococcus	Streptococcaceae	Lactobacillales	Bacilli	Firmicutes	Bacteria
439220	Streptococcus caballi	Streptococcus	Streptococcaceae	Lactobacillales	Bacilli	Firmicutes	Bacteria
76860	Streptococcus constellatus	Streptococcus	Streptococcaceae	Lactobacillales	Bacilli	Firmicutes	Bacteria
45634	Streptococcus cristatus	Streptococcus	Streptococcaceae	Lactobacillales	Bacilli	Firmicutes	Bacteria
1345	Streptococcus ferus	Streptococcus	Streptococcaceae	Lactobacillales	Bacilli	Firmicutes	Bacteria
1302	Streptococcus gordonii	Streptococcus	Streptococcaceae	Lactobacillales	Bacilli	Firmicutes	Bacteria
1337	Streptococcus hyointestinalis	Streptococcus	Streptococcaceae	Lactobacillales	Bacilli	Firmicutes	Bacteria
400065	Streptococcus merionis	Streptococcus	Streptococcaceae	Lactobacillales	Bacilli	Firmicutes	Bacteria
33040	Streptococcus milleri	Streptococcus	Streptococcaceae	Lactobacillales	Bacilli	Firmicutes	Bacteria
229549	Streptococcus minor	Streptococcus	Streptococcaceae	Lactobacillales	Bacilli	Firmicutes	Bacteria
1305	Streptococcus sanguinis	Streptococcus	Streptococcaceae	Lactobacillales	Bacilli	Firmicutes	Bacteria
1156433	Streptococcus sp. I-P16	Streptococcus	Streptococcaceae	Lactobacillales	Bacilli	Firmicutes	Bacteria
2610896	Streptococcus sp. LPB0220	Streptococcus	Streptococcaceae	Lactobacillales	Bacilli	Firmicutes	Bacteria
1307	Streptococcus suis	Streptococcus	Streptococcaceae	Lactobacillales	Bacilli	Firmicutes	Bacteria
270498	Catabacter hongkongensis	Catabacter	Catabacteriaceae	Clostridiales	Clostridia	Firmicutes	Bacteria
1805714	Christensenella massiliensis	Christensenella	Christensenellaceae	Clostridiales	Clostridia	Firmicutes	Bacteria
626937	Christensenella minuta	Christensenella	Christensenellaceae	Clostridiales	Clostridia	Firmicutes	Bacteria
2086585	Christensenella sp. Marseille-P3954	Christensenella	Christensenellaceae	Clostridiales	Clostridia	Firmicutes	Bacteria
1816678	Christensenella timonensis	Christensenella	Christensenellaceae	Clostridiales	Clostridia	Firmicutes	Bacteria
426129	Alkaliphilus peptidifermentans	Alkaliphilus	Clostridiaceae	Clostridiales	Clostridia	Firmicutes	Bacteria
489973	Anoxynatronum buryatiense	Anoxynatronum	Clostridiaceae	Clostridiales	Clostridia	Firmicutes	Bacteria
1585974	Beduini massiliensis	Beduini	Clostridiaceae	Clostridiales	Clostridia	Firmicutes	Bacteria
1712515	Butyricicoccus faecihominis	Butyricicoccus	Clostridiaceae	Clostridiales	Clostridia	Firmicutes	Bacteria
501571	Butyricicoccus pullicaecorum	Butyricicoccus	Clostridiaceae	Clostridiales	Clostridia	Firmicutes	Bacteria
29344	Caloramator fervidus	Caloramator	Clostridiaceae	Clostridiales	Clostridia	Firmicutes	Bacteria
1497	Clostridium formicaceticum	Clostridium	Clostridiaceae	Clostridiales	Clostridia	Firmicutes	Bacteria
1958780	Clostridium merdae	Clostridium	Clostridiaceae	Clostridiales	Clostridia	Firmicutes	Bacteria
1502	Clostridium perfringens	Clostridium	Clostridiaceae	Clostridiales	Clostridia	Firmicutes	Bacteria
1414720	Clostridium saudiense	Clostridium	Clostridiaceae	Clostridiales	Clostridia	Firmicutes	Bacteria
755731	Clostridium sp. BNL1100	Clostridium	Clostridiaceae	Clostridiales	Clostridia	Firmicutes	Bacteria
1042156	Clostridium sp. SY8519	Clostridium	Clostridiaceae	Clostridiales	Clostridia	Firmicutes	Bacteria
1509	Clostridium sporogenes	Clostridium	Clostridiaceae	Clostridiales	Clostridia	Firmicutes	Bacteria
433279	Falcatimonas natans	Falcatimonas	Clostridiaceae	Clostridiales	Clostridia	Firmicutes	Bacteria
1424294	Geosporobacter ferrireducens	Geosporobacter	Clostridiaceae	Clostridiales	Clostridia	Firmicutes	Bacteria
154046	Hungatella hathewayi	Hungatella	Clostridiaceae	Clostridiales	Clostridia	Firmicutes	Bacteria
398199	Proteiniclasticum ruminis	Proteiniclasticum	Clostridiaceae	Clostridiales	Clostridia	Firmicutes	Bacteria
433296	Aminipila butyrica	Aminipila	Clostridiales Family XIII. Incertae Sedis	Clostridiales	Clostridia	Firmicutes	Bacteria
2507160	Aminipila sp. JN-18	Aminipila	Clostridiales Family XIII. Incertae Sedis	Clostridiales	Clostridia	Firmicutes	Bacteria
109327	Anaerovorax odorimutans	Anaerovorax	Clostridiales Family XIII. Incertae Sedis	Clostridiales	Clostridia	Firmicutes	Bacteria
938278	Casaltella massiliensis	Casaltella	Clostridiales Family XIII. Incertae Sedis	Clostridiales	Clostridia	Firmicutes	Bacteria
1776384	Emergencia timonensis	Emergencia	Clostridiales Family XIII. Incertae Sedis	Clostridiales	Clostridia	Firmicutes	Bacteria
1852367	Ihubacter massiliensis	Ihubacter	Clostridiales Family XIII. Incertae Sedis	Clostridiales	Clostridia	Firmicutes	Bacteria
114527	Mogibacterium diversum	Mogibacterium	Clostridiales Family XIII. Incertae Sedis	Clostridiales	Clostridia	Firmicutes	Bacteria
143393	[Eubacterium] sulci		Clostridiales Family XIII. Incertae Sedis	Clostridiales	Clostridia	Firmicutes	Bacteria
433323	Aminicella lysinilytica	Aminicella	Eubacteriaceae	Clostridiales	Clostridia	Firmicutes	Bacteria
290054	Eubacterium coprostanoligenes	Eubacterium	Eubacteriaceae	Clostridiales	Clostridia	Firmicutes	Bacteria
1732	Eubacterium oxidoreducens	Eubacterium	Eubacteriaceae	Clostridiales	Clostridia	Firmicutes	Bacteria
42322	Eubacterium ruminantium	Eubacterium	Eubacteriaceae	Clostridiales	Clostridia	Firmicutes	Bacteria
39496	Eubacterium ventriosum	Eubacterium	Eubacteriaceae	Clostridiales	Clostridia	Firmicutes	Bacteria
39497	Eubacterium xylanophilum	Eubacterium	Eubacteriaceae	Clostridiales	Clostridia	Firmicutes	Bacteria
1297424	Anaerobacterium chartisolvens	Anaerobacterium	Hungateiclostridiaceae	Clostridiales	Clostridia	Firmicutes	Bacteria
1337094	Ercella succinigenes	Ercella	Hungateiclostridiaceae	Clostridiales	Clostridia	Firmicutes	Bacteria
236753	Fastidiosipila sanguinis	Fastidiosipila	Hungateiclostridiaceae	Clostridiales	Clostridia	Firmicutes	Bacteria
29353	Hungateiclostridium aldrichii	Hungateiclostridium	Hungateiclostridiaceae	Clostridiales	Clostridia	Firmicutes	Bacteria
320502	Hungateiclostridium alkalicellulosi	Hungateiclostridium	Hungateiclostridiaceae	Clostridiales	Clostridia	Firmicutes	Bacteria
35830	Hungateiclostridium cellulolyticum	Hungateiclostridium	Hungateiclostridiaceae	Clostridiales	Clostridia	Firmicutes	Bacteria
288965	Hungateiclostridium clariflavum	Hungateiclostridium	Hungateiclostridiaceae	Clostridiales	Clostridia	Firmicutes	Bacteria
1677857	Hungateiclostridium saccincola	Hungateiclostridium	Hungateiclostridiaceae	Clostridiales	Clostridia	Firmicutes	Bacteria
253314	Hungateiclostridium straminisolvens	Hungateiclostridium	Hungateiclostridiaceae	Clostridiales	Clostridia	Firmicutes	Bacteria
1515	Hungateiclostridium thermocellum	Hungateiclostridium	Hungateiclostridiaceae	Clostridiales	Clostridia	Firmicutes	Bacteria
884684	Mageeibacillus indolicus	Mageeibacillus	Hungateiclostridiaceae	Clostridiales	Clostridia	Firmicutes	Bacteria
35825	Pseudobacteroides cellulosolvens	Pseudobacteroides	Hungateiclostridiaceae	Clostridiales	Clostridia	Firmicutes	Bacteria
84032	Pseudoclostridium thermosuccinogenes	Pseudoclostridium	Hungateiclostridiaceae	Clostridiales	Clostridia	Firmicutes	Bacteria
29355	Ruminiclostridium cellobioparum	Ruminiclostridium	Hungateiclostridiaceae	Clostridiales	Clostridia	Firmicutes	Bacteria
1521	Ruminiclostridium cellulolyticum	Ruminiclostridium	Hungateiclostridiaceae	Clostridiales	Clostridia	Firmicutes	Bacteria
48256	Ruminiclostridium hungatei	Ruminiclostridium	Hungateiclostridiaceae	Clostridiales	Clostridia	Firmicutes	Bacteria
396504	Ruminiclostridium sufflavum	Ruminiclostridium	Hungateiclostridiaceae	Clostridiales	Clostridia	Firmicutes	Bacteria
319644	Saccharofermentans acetigenes	Saccharofermentans	Hungateiclostridiaceae	Clostridiales	Clostridia	Firmicutes	Bacteria
1675854	Abyssivirga alkaniphila	Abyssivirga	Lachnospiraceae	Clostridiales	Clostridia	Firmicutes	Bacteria
879566	Acetatifactor muris	Acetatifactor	Lachnospiraceae	Clostridiales	Clostridia	Firmicutes	Bacteria
39488	Anaerobutyricum hallii	Anaerobutyricum	Lachnospiraceae	Clostridiales	Clostridia	Firmicutes	Bacteria
433286	Anaerocolumna cellulosilytica	Anaerocolumna	Lachnospiraceae	Clostridiales	Clostridia	Firmicutes	Bacteria
645466	Anaerostipes butyraticus	Anaerostipes	Lachnospiraceae	Clostridiales	Clostridia	Firmicutes	Bacteria
649756	Anaerostipes hadrus	Anaerostipes	Lachnospiraceae	Clostridiales	Clostridia	Firmicutes	Bacteria
1229621	Anaerostipes rhamnosivorans	Anaerostipes	Lachnospiraceae	Clostridiales	Clostridia	Firmicutes	Bacteria
433293	Anaerotaenia torta	Anaerotaenia	Lachnospiraceae	Clostridiales	Clostridia	Firmicutes	Bacteria
2358141	Anaerotignum faecicola	Anaerotignum	Lachnospiraceae	Clostridiales	Clostridia	Firmicutes	Bacteria
160404	Anaerotignum lactatifermentans	Anaerotignum	Lachnospiraceae	Clostridiales	Clostridia	Firmicutes	Bacteria
1745713	Bariatricus massiliensis	Bariatricus	Lachnospiraceae	Clostridiales	Clostridia	Firmicutes	Bacteria
1532	Blautia coccoides	Blautia	Lachnospiraceae	Clostridiales	Clostridia	Firmicutes	Bacteria
871665	Blautia faecis	Blautia	Lachnospiraceae	Clostridiales	Clostridia	Firmicutes	Bacteria
536633	Blautia glucerasea	Blautia	Lachnospiraceae	Clostridiales	Clostridia	Firmicutes	Bacteria
1322	Blautia hansenii	Blautia	Lachnospiraceae	Clostridiales	Clostridia	Firmicutes	Bacteria
89014	Blautia luti	Blautia	Lachnospiraceae	Clostridiales	Clostridia	Firmicutes	Bacteria
40520	Blautia obeum	Blautia	Lachnospiraceae	Clostridiales	Clostridia	Firmicutes	Bacteria
33035	Blautia producta	Blautia	Lachnospiraceae	Clostridiales	Clostridia	Firmicutes	Bacteria
1912897	Blautia sp. N6H1-15	Blautia	Lachnospiraceae	Clostridiales	Clostridia	Firmicutes	Bacteria
2479767	Blautia sp. SC05B48	Blautia	Lachnospiraceae	Clostridiales	Clostridia	Firmicutes	Bacteria
1796616	Blautia sp. YL58	Blautia	Lachnospiraceae	Clostridiales	Clostridia	Firmicutes	Bacteria
418240	Blautia wexlerae	Blautia	Lachnospiraceae	Clostridiales	Clostridia	Firmicutes	Bacteria
45851	Butyrivibrio crossotus	Butyrivibrio	Lachnospiraceae	Clostridiales	Clostridia	Firmicutes	Bacteria
831	Butyrivibrio fibrisolvens	Butyrivibrio	Lachnospiraceae	Clostridiales	Clostridia	Firmicutes	Bacteria
185008	Butyrivibrio hungatei	Butyrivibrio	Lachnospiraceae	Clostridiales	Clostridia	Firmicutes	Bacteria
43305	Butyrivibrio proteoclasticus	Butyrivibrio	Lachnospiraceae	Clostridiales	Clostridia	Firmicutes	Bacteria
29360	Cellulosilyticum lentocellum	Cellulosilyticum	Lachnospiraceae	Clostridiales	Clostridia	Firmicutes	Bacteria
2497860	Cellulosilyticum sp. WCF-2	Cellulosilyticum	Lachnospiraceae	Clostridiales	Clostridia	Firmicutes	Bacteria
33043	Coprococcus eutactus	Coprococcus	Lachnospiraceae	Clostridiales	Clostridia	Firmicutes	Bacteria
1796618	Cuneatibacter caecimuris	Cuneatibacter	Lachnospiraceae	Clostridiales	Clostridia	Firmicutes	Bacteria
39486	Dorea formicigenerans	Dorea	Lachnospiraceae	Clostridiales	Clostridia	Firmicutes	Bacteria
1720294	Eisenbergiella massiliensis	Eisenbergiella	Lachnospiraceae	Clostridiales	Clostridia	Firmicutes	Bacteria
208479	Enterocloster bolteae	Enterocloster	Lachnospiraceae	Clostridiales	Clostridia	Firmicutes	Bacteria
39482	Faecalicatena contorta	Faecalicatena	Lachnospiraceae	Clostridiales	Clostridia	Firmicutes	Bacteria
290055	Faecalicatena fissicatena	Faecalicatena	Lachnospiraceae	Clostridiales	Clostridia	Firmicutes	Bacteria
1544	Faecalicatena orotica	Faecalicatena	Lachnospiraceae	Clostridiales	Clostridia	Firmicutes	Bacteria
1912855	Faecalimonas umbilicata	Faecalimonas	Lachnospiraceae	Clostridiales	Clostridia	Firmicutes	Bacteria
1150298	Fusicatenibacter saccharivorans	Fusicatenibacter	Lachnospiraceae	Clostridiales	Clostridia	Firmicutes	Bacteria
1679721	Herbinix luporum	Herbinix	Lachnospiraceae	Clostridiales	Clostridia	Firmicutes	Bacteria
1469948	Kineothrix alysoides	Kineothrix	Lachnospiraceae	Clostridiales	Clostridia	Firmicutes	Bacteria
467210	Lachnoanaerobaculum saburreum	Lachnoanaerobaculum	Lachnospiraceae	Clostridiales	Clostridia	Firmicutes	Bacteria
617123	Lachnoanaerobaculum umeaense	Lachnoanaerobaculum	Lachnospiraceae	Clostridiales	Clostridia	Firmicutes	Bacteria
140626	Lachnobacterium bovis	Lachnobacterium	Lachnospiraceae	Clostridiales	Clostridia	Firmicutes	Bacteria
1871021	Lachnoclostridium phocaeense	Lachnoclostridium	Lachnospiraceae	Clostridiales	Clostridia	Firmicutes	Bacteria
66219	Lachnoclostridium phytofermentans	Lachnoclostridium	Lachnospiraceae	Clostridiales	Clostridia	Firmicutes	Bacteria
1834196	Lachnoclostridium sp. YL32	Lachnoclostridium	Lachnospiraceae	Clostridiales	Clostridia	Firmicutes	Bacteria
29364	[Clostridium] polysaccharolyticum	Lachnoclostridium	Lachnospiraceae	Clostridiales	Clostridia	Firmicutes	Bacteria
29347	[Clostridium] scindens	Lachnoclostridium	Lachnospiraceae	Clostridiales	Clostridia	Firmicutes	Bacteria
39485	Lachnospira eligens	Lachnospira	Lachnospiraceae	Clostridiales	Clostridia	Firmicutes	Bacteria
28051	Lachnospira multipara	Lachnospira	Lachnospiraceae	Clostridiales	Clostridia	Firmicutes	Bacteria
94868	Lacrimispora algidixylanolytica	Lacrimispora	Lachnospiraceae	Clostridiales	Clostridia	Firmicutes	Bacteria
69825	Lacrimispora indolis	Lacrimispora	Lachnospiraceae	Clostridiales	Clostridia	Firmicutes	Bacteria
84030	Lacrimispora saccharolytica	Lacrimispora	Lachnospiraceae	Clostridiales	Clostridia	Firmicutes	Bacteria
29370	Lacrimispora sphenoides	Lacrimispora	Lachnospiraceae	Clostridiales	Clostridia	Firmicutes	Bacteria
342942	Mediterraneibacter glycyrrhizinilyticus	Mediterraneibacter	Lachnospiraceae	Clostridiales	Clostridia	Firmicutes	Bacteria
592978	[Ruminococcus] faecis	Mediterraneibacter	Lachnospiraceae	Clostridiales	Clostridia	Firmicutes	Bacteria
33038	[Ruminococcus] gnavus	Mediterraneibacter	Lachnospiraceae	Clostridiales	Clostridia	Firmicutes	Bacteria
33039	[Ruminococcus] torques	Mediterraneibacter	Lachnospiraceae	Clostridiales	Clostridia	Firmicutes	Bacteria
1501332	Oribacterium asaccharolyticum	Oribacterium	Lachnospiraceae	Clostridiales	Clostridia	Firmicutes	Bacteria
1501329	Oribacterium parvum	Oribacterium	Lachnospiraceae	Clostridiales	Clostridia	Firmicutes	Bacteria
237576	Oribacterium sinus	Oribacterium	Lachnospiraceae	Clostridiales	Clostridia	Firmicutes	Bacteria
180332	Robinsoniella peoriensis	Robinsoniella	Lachnospiraceae	Clostridiales	Clostridia	Firmicutes	Bacteria
301302	Roseburia faecis	Roseburia	Lachnospiraceae	Clostridiales	Clostridia	Firmicutes	Bacteria
301301	Roseburia hominis	Roseburia	Lachnospiraceae	Clostridiales	Clostridia	Firmicutes	Bacteria
166486	Roseburia intestinalis	Roseburia	Lachnospiraceae	Clostridiales	Clostridia	Firmicutes	Bacteria
360807	Roseburia inulinivorans	Roseburia	Lachnospiraceae	Clostridiales	Clostridia	Firmicutes	Bacteria
84037	Syntrophococcus sucromutans	Syntrophococcus	Lachnospiraceae	Clostridiales	Clostridia	Firmicutes	Bacteria
29361	Tyzzerella nexilis	Tyzzerella	Lachnospiraceae	Clostridiales	Clostridia	Firmicutes	Bacteria
36835	[Clostridium] colinum	Tyzzerella	Lachnospiraceae	Clostridiales	Clostridia	Firmicutes	Bacteria
2109690	Lachnospiraceae bacterium Choco86	Lachnospiraceae_unclassified	Lachnospiraceae	Clostridiales	Clostridia	Firmicutes	Bacteria
2109691	Lachnospiraceae bacterium GAM79	Lachnospiraceae_unclassified	Lachnospiraceae	Clostridiales	Clostridia	Firmicutes	Bacteria
712991	Lachnospiraceae bacterium oral taxon 500	Lachnospiraceae_unclassified	Lachnospiraceae	Clostridiales	Clostridia	Firmicutes	Bacteria
39491	[Eubacterium] rectale	Lachnospiraceae_unclassified	Lachnospiraceae	Clostridiales	Clostridia	Firmicutes	Bacteria
2093857	Dysosmobacter welbionis	Dysosmobacter	Oscillospiraceae	Clostridiales	Clostridia	Firmicutes	Bacteria
2109687	Oscillibacter sp. PEA192	Oscillibacter	Oscillospiraceae	Clostridiales	Clostridia	Firmicutes	Bacteria
351091	Oscillibacter valericigenes	Oscillibacter	Oscillospiraceae	Clostridiales	Clostridia	Firmicutes	Bacteria
51515	Dehalobacterium formicoaceticum	Dehalobacterium	Peptococcaceae	Clostridiales	Clostridia	Firmicutes	Bacteria
2741	Peptococcus niger	Peptococcus	Peptococcaceae	Clostridiales	Clostridia	Firmicutes	Bacteria
1761012	Peptococcaceae bacterium DCMF	Peptococcaceae_unclassified	Peptococcaceae	Clostridiales	Clostridia	Firmicutes	Bacteria
1261	Peptostreptococcus anaerobius	Peptostreptococcus	Peptostreptococcaceae	Clostridiales	Clostridia	Firmicutes	Bacteria
1115758	Romboutsia ilealis	Romboutsia	Peptostreptococcaceae	Clostridiales	Clostridia	Firmicutes	Bacteria
1776391	Romboutsia timonensis	Romboutsia	Peptostreptococcaceae	Clostridiales	Clostridia	Firmicutes	Bacteria
29349	[Clostridium] thermoalcaliphilum	Peptococcaceae_unclassified	Peptostreptococcaceae	Clostridiales	Clostridia	Firmicutes	Bacteria
258515	Acetanaerobacterium elongatum	Acetanaerobacterium	Ruminococcaceae	Clostridiales	Clostridia	Firmicutes	Bacteria
290052	Acetivibrio ethanolgignens	Acetivibrio	Ruminococcaceae	Clostridiales	Clostridia	Firmicutes	Bacteria
1796620	Acutalibacter muris	Acutalibacter	Ruminococcaceae	Clostridiales	Clostridia	Firmicutes	Bacteria
1628085	Agathobaculum butyriciproducens	Agathobaculum	Ruminococcaceae	Clostridiales	Clostridia	Firmicutes	Bacteria
39484	Agathobaculum desmolans	Agathobaculum	Ruminococcaceae	Clostridiales	Clostridia	Firmicutes	Bacteria
1673717	Anaeromassilibacillus senegalensis	Anaeromassilibacillus	Ruminococcaceae	Clostridiales	Clostridia	Firmicutes	Bacteria
1720200	Anaerotruncus rubiinfantis	Anaerotruncus	Ruminococcaceae	Clostridiales	Clostridia	Firmicutes	Bacteria
642589	Caproiciproducens galactitolivorans	Caproiciproducens	Ruminococcaceae	Clostridiales	Clostridia	Firmicutes	Bacteria
2507162	Caproiciproducens sp. NJN-50	Caproiciproducens	Ruminococcaceae	Clostridiales	Clostridia	Firmicutes	Bacteria
853	Faecalibacterium prausnitzii	Faecalibacterium	Ruminococcaceae	Clostridiales	Clostridia	Firmicutes	Bacteria
292800	Flavonifractor plautii	Flavonifractor	Ruminococcaceae	Clostridiales	Clostridia	Firmicutes	Bacteria
1650663	Fournierella massiliensis	Fournierella	Ruminococcaceae	Clostridiales	Clostridia	Firmicutes	Bacteria
745368	Gemmiger formicilis	Gemmiger	Ruminococcaceae	Clostridiales	Clostridia	Firmicutes	Bacteria
1871035	Negativibacillus massiliensis	Negativibacillus	Ruminococcaceae	Clostridiales	Clostridia	Firmicutes	Bacteria
1776382	Neglecta timonensis	Neglecta	Ruminococcaceae	Clostridiales	Clostridia	Firmicutes	Bacteria
2038680	Paludicola psychrotolerans	Paludicola	Ruminococcaceae	Clostridiales	Clostridia	Firmicutes	Bacteria
100176	Papillibacter cinnamivorans	Papillibacter	Ruminococcaceae	Clostridiales	Clostridia	Firmicutes	Bacteria
1841867	Phocea massiliensis	Phocea	Ruminococcaceae	Clostridiales	Clostridia	Firmicutes	Bacteria
106588	Pseudoflavonifractor capillosus	Pseudoflavonifractor	Ruminococcaceae	Clostridiales	Clostridia	Firmicutes	Bacteria
1870988	Pseudoflavonifractor phocaeensis	Pseudoflavonifractor	Ruminococcaceae	Clostridiales	Clostridia	Firmicutes	Bacteria
1264	Ruminococcus albus	Ruminococcus	Ruminococcaceae	Clostridiales	Clostridia	Firmicutes	Bacteria
1160721	Ruminococcus bicirculans	Ruminococcus	Ruminococcaceae	Clostridiales	Clostridia	Firmicutes	Bacteria
40518	Ruminococcus bromii	Ruminococcus	Ruminococcaceae	Clostridiales	Clostridia	Firmicutes	Bacteria
40519	Ruminococcus callidus	Ruminococcus	Ruminococcaceae	Clostridiales	Clostridia	Firmicutes	Bacteria
1161942	Ruminococcus champanellensis	Ruminococcus	Ruminococcaceae	Clostridiales	Clostridia	Firmicutes	Bacteria
1265	Ruminococcus flavefaciens	Ruminococcus	Ruminococcaceae	Clostridiales	Clostridia	Firmicutes	Bacteria
2564099	Ruminococcus sp. JE7A12	Ruminococcus	Ruminococcaceae	Clostridiales	Clostridia	Firmicutes	Bacteria
1550024	Ruthenibacterium lactatiformans	Ruthenibacterium	Ruminococcaceae	Clostridiales	Clostridia	Firmicutes	Bacteria
44749	Sporobacter termitidis	Sporobacter	Ruminococcaceae	Clostridiales	Clostridia	Firmicutes	Bacteria
214851	Subdoligranulum variabile	Subdoligranulum	Ruminococcaceae	Clostridiales	Clostridia	Firmicutes	Bacteria
2164149	Tepidibaculum saccharolyticum	Tepidibaculum	Ruminococcaceae	Clostridiales	Clostridia	Firmicutes	Bacteria
1572656	Ruminococcaceae bacterium CPB6	Ruminococcaceae_unclassified	Ruminococcaceae	Clostridiales	Clostridia	Firmicutes	Bacteria
29343	[Clostridium] cellulosi	Ruminococcaceae_unclassified	Ruminococcaceae	Clostridiales	Clostridia	Firmicutes	Bacteria
84026	[Clostridium] methylpentosum	Ruminococcaceae_unclassified	Ruminococcaceae	Clostridiales	Clostridia	Firmicutes	Bacteria
47246	[Clostridium] viride	Ruminococcaceae_unclassified	Ruminococcaceae	Clostridiales	Clostridia	Firmicutes	Bacteria
39492	[Eubacterium] siraeum	Ruminococcaceae_unclassified	Ruminococcaceae	Clostridiales	Clostridia	Firmicutes	Bacteria
2173034	Petrocella atlantisensis	Petrocella	Vallitaleaceae	Clostridiales	Clostridia	Firmicutes	Bacteria
1870986	Colidextribacter massiliensis	Colidextribacter	Clostridiales_unclassified	Clostridiales	Clostridia	Firmicutes	Bacteria
2610895	Flintibacter sp. KGMB00164	Flintibacter	Clostridiales_unclassified	Clostridiales	Clostridia	Firmicutes	Bacteria
404403	Howardella ureilytica	Howardella	Clostridiales_unclassified	Clostridiales	Clostridia	Firmicutes	Bacteria
1297617	Intestinimonas butyriciproducens	Intestinimonas	Clostridiales_unclassified	Clostridiales	Clostridia	Firmicutes	Bacteria
2086584	Massilistercora timonensis	Massilistercora	Clostridiales_unclassified	Clostridiales	Clostridia	Firmicutes	Bacteria
1981510	Monoglobus pectinilyticus	Monoglobus	Clostridiales_unclassified	Clostridiales	Clostridia	Firmicutes	Bacteria
682400	Natranaerovirga pectinivora	Natranaerovirga	Clostridiales_unclassified	Clostridiales	Clostridia	Firmicutes	Bacteria
1898207	Clostridiales bacterium	Clostridiales_unclassified	Clostridiales_unclassified	Clostridiales	Clostridia	Firmicutes	Bacteria
2109688	Clostridiales bacterium CCNA10	Clostridiales_unclassified	Clostridiales_unclassified	Clostridiales	Clostridia	Firmicutes	Bacteria
384638	[Bacteroides] pectinophilus	Clostridiales_unclassified	Clostridiales_unclassified	Clostridiales	Clostridia	Firmicutes	Bacteria
39494	Absiella tortuosum	Absiella	Erysipelotrichaceae	Erysipelotrichales	Erysipelotrichia	Firmicutes	Bacteria
174709	Allobaculum stercoricanis	Allobaculum	Erysipelotrichaceae	Erysipelotrichales	Erysipelotrichia	Firmicutes	Bacteria
31971	Amedibacillus dolichus	Amedibacillus	Erysipelotrichaceae	Erysipelotrichales	Erysipelotrichia	Firmicutes	Bacteria
1754012	Breznakia blatticola	Breznakia	Erysipelotrichaceae	Erysipelotrichales	Erysipelotrichia	Firmicutes	Bacteria
265178	Breznakia pachnodae	Breznakia	Erysipelotrichaceae	Erysipelotrichales	Erysipelotrichia	Firmicutes	Bacteria
118748	Bulleidia extructa	Bulleidia	Erysipelotrichaceae	Erysipelotrichales	Erysipelotrichia	Firmicutes	Bacteria
100886	Catenibacterium mitsuokai	Catenibacterium	Erysipelotrichaceae	Erysipelotrichales	Erysipelotrichia	Firmicutes	Bacteria
1034346	Dielma fastidiosa	Dielma	Erysipelotrichaceae	Erysipelotrichales	Erysipelotrichia	Firmicutes	Bacteria
1862672	Dubosiella newyorkensis	Dubosiella	Erysipelotrichaceae	Erysipelotrichales	Erysipelotrichia	Firmicutes	Bacteria
1547	Erysipelatoclostridium ramosum	Erysipelatoclostridium	Erysipelotrichaceae	Erysipelotrichales	Erysipelotrichia	Firmicutes	Bacteria
69824	[Clostridium] cocleatum	Erysipelatoclostridium	Erysipelotrichaceae	Erysipelotrichales	Erysipelotrichia	Firmicutes	Bacteria
1522	[Clostridium] innocuum	Erysipelatoclostridium	Erysipelotrichaceae	Erysipelotrichales	Erysipelotrichia	Firmicutes	Bacteria
341225	[Clostridium] saccharogumia	Erysipelatoclostridium	Erysipelotrichaceae	Erysipelotrichales	Erysipelotrichia	Firmicutes	Bacteria
29348	[Clostridium] spiroforme	Erysipelatoclostridium	Erysipelotrichaceae	Erysipelotrichales	Erysipelotrichia	Firmicutes	Bacteria
1514105	Erysipelothrix larvae	Erysipelothrix	Erysipelotrichaceae	Erysipelotrichales	Erysipelotrichia	Firmicutes	Bacteria
38402	Erysipelothrix tonsillarum	Erysipelothrix	Erysipelotrichaceae	Erysipelotrichales	Erysipelotrichia	Firmicutes	Bacteria
1702221	Faecalibaculum rodentium	Faecalibaculum	Erysipelotrichaceae	Erysipelotrichales	Erysipelotrichia	Firmicutes	Bacteria
1323	Faecalicoccus pleomorphus	Faecalicoccus	Erysipelotrichaceae	Erysipelotrichales	Erysipelotrichia	Firmicutes	Bacteria
39483	Faecalitalea cylindroides	Faecalitalea	Erysipelotrichaceae	Erysipelotrichales	Erysipelotrichia	Firmicutes	Bacteria
1735	Holdemanella biformis	Holdemanella	Erysipelotrichaceae	Erysipelotrichales	Erysipelotrichia	Firmicutes	Bacteria
1468449	Holdemania massiliensis	Holdemania	Erysipelotrichaceae	Erysipelotrichales	Erysipelotrichia	Firmicutes	Bacteria
1862668	Ileibacterium valens	Ileibacterium	Erysipelotrichaceae	Erysipelotrichales	Erysipelotrichia	Firmicutes	Bacteria
1796628	Longibaculum muris	Longibaculum	Erysipelotrichaceae	Erysipelotrichales	Erysipelotrichia	Firmicutes	Bacteria
2584943	Longibaculum sp. KGMB06250	Longibaculum	Erysipelotrichaceae	Erysipelotrichales	Erysipelotrichia	Firmicutes	Bacteria
102148	Solobacterium moorei	Solobacterium	Erysipelotrichaceae	Erysipelotrichales	Erysipelotrichia	Firmicutes	Bacteria
154288	Turicibacter sanguinis	Turicibacter	Erysipelotrichaceae	Erysipelotrichales	Erysipelotrichia	Firmicutes	Bacteria
1712675	Turicibacter sp. H121	Turicibacter	Erysipelotrichaceae	Erysipelotrichales	Erysipelotrichia	Firmicutes	Bacteria
2109692	Erysipelotrichaceae bacterium GAM147	Erysipelotrichaceae_unclassified	Erysipelotrichaceae	Erysipelotrichales	Erysipelotrichia	Firmicutes	Bacteria
1834207	Erysipelotrichaceae bacterium I46	Erysipelotrichaceae_unclassified	Erysipelotrichaceae	Erysipelotrichales	Erysipelotrichia	Firmicutes	Bacteria
33025	Phascolarctobacterium faecium	Phascolarctobacterium	Acidaminococcaceae	Acidaminococcales	Negativicutes	Firmicutes	Bacteria
626940	Phascolarctobacterium succinatutens	Phascolarctobacterium	Acidaminococcaceae	Acidaminococcales	Negativicutes	Firmicutes	Bacteria
82374	Anaerovibrio lipolyticus	Anaerovibrio	Selenomonadaceae	Selenomonadales	Negativicutes	Firmicutes	Bacteria
55507	Schwartzia succinivorans	Schwartzia	Selenomonadaceae	Selenomonadales	Negativicutes	Firmicutes	Bacteria
135082	Selenomonas infelix	Selenomonas	Selenomonadaceae	Selenomonadales	Negativicutes	Firmicutes	Bacteria
86957	Selenomonas lacticifex	Selenomonas	Selenomonadaceae	Selenomonadales	Negativicutes	Firmicutes	Bacteria
713030	Selenomonas sp. oral taxon 136	Selenomonas	Selenomonadaceae	Selenomonadales	Negativicutes	Firmicutes	Bacteria
1884263	Selenomonas sp. oral taxon 920	Selenomonas	Selenomonadaceae	Selenomonadales	Negativicutes	Firmicutes	Bacteria
69823	Selenomonas sputigena	Selenomonas	Selenomonadaceae	Selenomonadales	Negativicutes	Firmicutes	Bacteria
209880	Allisonella histaminiformans	Allisonella	Veillonellaceae	Veillonellales	Negativicutes	Firmicutes	Bacteria
103891	Veillonella criceti	Veillonella	Veillonellaceae	Veillonellales	Negativicutes	Firmicutes	Bacteria
39778	Veillonella dispar	Veillonella	Veillonellaceae	Veillonellales	Negativicutes	Firmicutes	Bacteria
29466	Veillonella parvula	Veillonella	Veillonellaceae	Veillonellales	Negativicutes	Firmicutes	Bacteria
103892	Veillonella ratti	Veillonella	Veillonellaceae	Veillonellales	Negativicutes	Firmicutes	Bacteria
1503	Gottschalkia purinilytica	Gottschalkia	Gottschalkiaceae	Tissierellales	Tissierellia	Firmicutes	Bacteria
33033	Parvimonas micra	Parvimonas	Peptoniphilaceae	Tissierellales	Tissierellia	Firmicutes	Bacteria
1871025	Ndongobacter massiliensis	Ndongobacter	Firmicutes_unclassified	Firmicutes_unclassified	Firmicutes_unclassified	Firmicutes	Bacteria
29552	Acholeplasma axanthum	Acholeplasma	Acholeplasmataceae	Acholeplasmatales	Mollicutes	Tenericutes	Bacteria
264633	Acholeplasma cavigenitalium	Acholeplasma	Acholeplasmataceae	Acholeplasmatales	Mollicutes	Tenericutes	Bacteria
2150	Acholeplasma modicum	Acholeplasma	Acholeplasmataceae	Acholeplasmatales	Mollicutes	Tenericutes	Bacteria
69473	Acholeplasma vituli	Acholeplasma	Acholeplasmataceae	Acholeplasmatales	Mollicutes	Tenericutes	Bacteria
2087	Anaeroplasma abactoclasticum	Anaeroplasma	Anaeroplasmataceae	Anaeroplasmatales	Mollicutes	Tenericutes	Bacteria
216427	Mesoplasma chauliocola	Mesoplasma	Entomoplasmataceae	Entomoplasmatales	Mollicutes	Tenericutes	Bacteria
216931	Spiroplasma alleghenense	Spiroplasma	Spiroplasmataceae	Entomoplasmatales	Mollicutes	Tenericutes	Bacteria
2137	Spiroplasma apis	Spiroplasma	Spiroplasmataceae	Entomoplasmatales	Mollicutes	Tenericutes	Bacteria
362837	Spiroplasma cantharicola	Spiroplasma	Spiroplasmataceae	Entomoplasmatales	Mollicutes	Tenericutes	Bacteria
216932	Spiroplasma chinense	Spiroplasma	Spiroplasmataceae	Entomoplasmatales	Mollicutes	Tenericutes	Bacteria
216933	Spiroplasma chrysopicola	Spiroplasma	Spiroplasmataceae	Entomoplasmatales	Mollicutes	Tenericutes	Bacteria
2133	Spiroplasma citri	Spiroplasma	Spiroplasmataceae	Entomoplasmatales	Mollicutes	Tenericutes	Bacteria
2139	Spiroplasma clarkii	Spiroplasma	Spiroplasmataceae	Entomoplasmatales	Mollicutes	Tenericutes	Bacteria
216934	Spiroplasma corruscae	Spiroplasma	Spiroplasmataceae	Entomoplasmatales	Mollicutes	Tenericutes	Bacteria
216935	Spiroplasma culicicola	Spiroplasma	Spiroplasmataceae	Entomoplasmatales	Mollicutes	Tenericutes	Bacteria
2142	Spiroplasma diabroticae	Spiroplasma	Spiroplasmataceae	Entomoplasmatales	Mollicutes	Tenericutes	Bacteria
216936	Spiroplasma diminutum	Spiroplasma	Spiroplasmataceae	Entomoplasmatales	Mollicutes	Tenericutes	Bacteria
315358	Spiroplasma eriocheiris	Spiroplasma	Spiroplasmataceae	Entomoplasmatales	Mollicutes	Tenericutes	Bacteria
216937	Spiroplasma floricola	Spiroplasma	Spiroplasmataceae	Entomoplasmatales	Mollicutes	Tenericutes	Bacteria
2143	Spiroplasma gladiatoris	Spiroplasma	Spiroplasmataceae	Entomoplasmatales	Mollicutes	Tenericutes	Bacteria
216940	Spiroplasma lampyridicola	Spiroplasma	Spiroplasmataceae	Entomoplasmatales	Mollicutes	Tenericutes	Bacteria
216941	Spiroplasma leptinotarsae	Spiroplasma	Spiroplasmataceae	Entomoplasmatales	Mollicutes	Tenericutes	Bacteria
216942	Spiroplasma litorale	Spiroplasma	Spiroplasmataceae	Entomoplasmatales	Mollicutes	Tenericutes	Bacteria
2134	Spiroplasma melliferum	Spiroplasma	Spiroplasmataceae	Entomoplasmatales	Mollicutes	Tenericutes	Bacteria
2144	Spiroplasma mirum	Spiroplasma	Spiroplasmataceae	Entomoplasmatales	Mollicutes	Tenericutes	Bacteria
2136	Spiroplasma monobiae	Spiroplasma	Spiroplasmataceae	Entomoplasmatales	Mollicutes	Tenericutes	Bacteria
216943	Spiroplasma montanense	Spiroplasma	Spiroplasmataceae	Entomoplasmatales	Mollicutes	Tenericutes	Bacteria
47835	Spiroplasma phoeniceum	Spiroplasma	Spiroplasmataceae	Entomoplasmatales	Mollicutes	Tenericutes	Bacteria
301585	Spiroplasma platyhelix	Spiroplasma	Spiroplasmataceae	Entomoplasmatales	Mollicutes	Tenericutes	Bacteria
216944	Spiroplasma sabaudiense	Spiroplasma	Spiroplasmataceae	Entomoplasmatales	Mollicutes	Tenericutes	Bacteria
1914410	Spiroplasma sp. NBRC 100390	Spiroplasma	Spiroplasmataceae	Entomoplasmatales	Mollicutes	Tenericutes	Bacteria
1898044	Spiroplasma sp. TU-14	Spiroplasma	Spiroplasmataceae	Entomoplasmatales	Mollicutes	Tenericutes	Bacteria
216945	Spiroplasma syrphidicola	Spiroplasma	Spiroplasmataceae	Entomoplasmatales	Mollicutes	Tenericutes	Bacteria
324079	Spiroplasma tabanidicola	Spiroplasma	Spiroplasmataceae	Entomoplasmatales	Mollicutes	Tenericutes	Bacteria
216946	Spiroplasma turonicum	Spiroplasma	Spiroplasmataceae	Entomoplasmatales	Mollicutes	Tenericutes	Bacteria
216947	Spiroplasma velocicrescens	Spiroplasma	Spiroplasmataceae	Entomoplasmatales	Mollicutes	Tenericutes	Bacteria
2111	Mycoplasma arthritidis	Mycoplasma	Mycoplasmataceae	Mycoplasmatales	Mollicutes	Tenericutes	Bacteria
2095	Mycoplasma capricolum	Mycoplasma	Mycoplasmataceae	Mycoplasmatales	Mollicutes	Tenericutes	Bacteria
2116	Mycoplasma iowae	Mycoplasma	Mycoplasmataceae	Mycoplasmatales	Mollicutes	Tenericutes	Bacteria
2119	Mycoplasma muris	Mycoplasma	Mycoplasmataceae	Mycoplasmatales	Mollicutes	Tenericutes	Bacteria
2102	Mycoplasma mycoides	Mycoplasma	Mycoplasmataceae	Mycoplasmatales	Mollicutes	Tenericutes	Bacteria
2123	Mycoplasma putrefaciens	Mycoplasma	Mycoplasmataceae	Mycoplasmatales	Mollicutes	Tenericutes	Bacteria
2125	Mycoplasma sualvi	Mycoplasma	Mycoplasmataceae	Mycoplasmatales	Mollicutes	Tenericutes	Bacteria
51365	Mycoplasma yeatsii	Mycoplasma	Mycoplasmataceae	Mycoplasmatales	Mollicutes	Tenericutes	Bacteria
2130	Ureaplasma urealyticum	Ureaplasma	Mycoplasmataceae	Mycoplasmatales	Mollicutes	Tenericutes	Bacteria
1541959	Candidatus Izimaplasma sp. HR1	Candidatus Izimaplasma	Tenericutes_unclassified	Tenericutes_unclassified	Tenericutes_unclassified	Tenericutes	Bacteria
248039	Mucispirillum schaedleri	Mucispirillum	Deferribacteraceae	Deferribacterales	Deferribacteres	Deferribacteres	Bacteria
423605	Elusimicrobium minutum	Elusimicrobium	Elusimicrobiaceae	Elusimicrobiales	Elusimicrobia	Elusimicrobia	Bacteria
1755100	Fusobacterium gastrosuis	Fusobacterium	Fusobacteriaceae	Fusobacteriales	Fusobacteriia	Fusobacteria	Bacteria
1583098	Fusobacterium hwasookii	Fusobacterium	Fusobacteriaceae	Fusobacteriales	Fusobacteriia	Fusobacteria	Bacteria
851	Fusobacterium nucleatum	Fusobacterium	Fusobacteriaceae	Fusobacteriales	Fusobacteriia	Fusobacteria	Bacteria
860	Fusobacterium periodonticum	Fusobacterium	Fusobacteriaceae	Fusobacteriales	Fusobacteriia	Fusobacteria	Bacteria
172043	Brevundimonas nasdae	Brevundimonas	Caulobacteraceae	Caulobacterales	Alphaproteobacteria	Proteobacteria	Bacteria
86106	endosymbiont of Acanthamoeba sp. UWC8	Holosporaceae_unclassified	Holosporaceae	Holosporales	Alphaproteobacteria	Proteobacteria	Bacteria
1549748	Kiloniella litopenaei	Kiloniella	Kiloniellaceae	Kiloniellales	Alphaproteobacteria	Proteobacteria	Bacteria
255457	Ochrobactrum lupini	Ochrobactrum	Brucellaceae	Rhizobiales	Alphaproteobacteria	Proteobacteria	Bacteria
271865	Ochrobactrum quorumnocens	Ochrobactrum	Brucellaceae	Rhizobiales	Alphaproteobacteria	Proteobacteria	Bacteria
1867719	Phyllobacterium zundukense	Phyllobacterium	Phyllobacteriaceae	Rhizobiales	Alphaproteobacteria	Proteobacteria	Bacteria
415996	Shinella yambaruensis	Shinella	Rhizobiaceae	Rhizobiales	Alphaproteobacteria	Proteobacteria	Bacteria
382	Sinorhizobium meliloti	Sinorhizobium	Rhizobiaceae	Rhizobiales	Alphaproteobacteria	Proteobacteria	Bacteria
1288970	Magnetospira sp. QH-2	Magnetospira	Rhodospirillaceae	Rhodospirillales	Alphaproteobacteria	Proteobacteria	Bacteria
80849	Wolbachia endosymbiont of Brugia malayi	Wolbachia	Anaplasmataceae	Rickettsiales	Alphaproteobacteria	Proteobacteria	Bacteria
2591635	Wolbachia endosymbiont of Carposina sasakii	Wolbachia	Anaplasmataceae	Rickettsiales	Alphaproteobacteria	Proteobacteria	Bacteria
1335053	Wolbachia endosymbiont of Chrysomya megacephala	Wolbachia	Anaplasmataceae	Rickettsiales	Alphaproteobacteria	Proteobacteria	Bacteria
246273	Wolbachia endosymbiont of Cimex lectularius	Wolbachia	Anaplasmataceae	Rickettsiales	Alphaproteobacteria	Proteobacteria	Bacteria
307502	Wolbachia endosymbiont of Drosophila ananassae	Wolbachia	Anaplasmataceae	Rickettsiales	Alphaproteobacteria	Proteobacteria	Bacteria
77038	Wolbachia endosymbiont of Drosophila simulans	Wolbachia	Anaplasmataceae	Rickettsiales	Alphaproteobacteria	Proteobacteria	Bacteria
169402	Wolbachia endosymbiont of Folsomia candida	Wolbachia	Anaplasmataceae	Rickettsiales	Alphaproteobacteria	Proteobacteria	Bacteria
100901	Wolbachia endosymbiont of Onchocerca ochengi	Wolbachia	Anaplasmataceae	Rickettsiales	Alphaproteobacteria	Proteobacteria	Bacteria
77551	Wolbachia endosymbiont of Onchocerca volvulus	Wolbachia	Anaplasmataceae	Rickettsiales	Alphaproteobacteria	Proteobacteria	Bacteria
66084	Wolbachia sp. wRi	Wolbachia	Anaplasmataceae	Rickettsiales	Alphaproteobacteria	Proteobacteria	Bacteria
1332058	Lyticum flagellatum	Lyticum	Rickettsiales_unclassified	Rickettsiales	Alphaproteobacteria	Proteobacteria	Bacteria
32002	Achromobacter denitrificans	Achromobacter	Alcaligenaceae	Burkholderiales	Betaproteobacteria	Proteobacteria	Bacteria
217203	Achromobacter spanius	Achromobacter	Alcaligenaceae	Burkholderiales	Betaproteobacteria	Proteobacteria	Bacteria
85698	Achromobacter xylosoxidans	Achromobacter	Alcaligenaceae	Burkholderiales	Betaproteobacteria	Proteobacteria	Bacteria
511	Alcaligenes faecalis	Alcaligenes	Alcaligenaceae	Burkholderiales	Betaproteobacteria	Proteobacteria	Bacteria
488447	Burkholderia contaminans	Burkholderia	Burkholderiaceae	Burkholderiales	Betaproteobacteria	Proteobacteria	Bacteria
134537	Paraburkholderia fungorum	Paraburkholderia	Burkholderiaceae	Burkholderiales	Betaproteobacteria	Proteobacteria	Bacteria
285	Comamonas testosteroni	Comamonas	Comamonadaceae	Burkholderiales	Betaproteobacteria	Proteobacteria	Bacteria
80866	Delftia acidovorans	Delftia	Comamonadaceae	Burkholderiales	Betaproteobacteria	Proteobacteria	Bacteria
34073	Variovorax paradoxus	Variovorax	Comamonadaceae	Burkholderiales	Betaproteobacteria	Proteobacteria	Bacteria
452922	Xenophilus aerolatus	Xenophilus	Comamonadaceae	Burkholderiales	Betaproteobacteria	Proteobacteria	Bacteria
1852381	Duodenibacillus massiliensis	Duodenibacillus	Sutterellaceae	Burkholderiales	Betaproteobacteria	Proteobacteria	Bacteria
487175	Parasutterella excrementihominis	Parasutterella	Sutterellaceae	Burkholderiales	Betaproteobacteria	Proteobacteria	Bacteria
626947	Parasutterella secunda	Parasutterella	Sutterellaceae	Burkholderiales	Betaproteobacteria	Proteobacteria	Bacteria
1816689	Sutterella massiliensis	Sutterella	Sutterellaceae	Burkholderiales	Betaproteobacteria	Proteobacteria	Bacteria
901	Desulfovibrio piger	Desulfovibrio	Desulfovibrionaceae	Desulfovibrionales	Deltaproteobacteria	Proteobacteria	Bacteria
29546	Lawsonia intracellularis	Lawsonia	Desulfovibrionaceae	Desulfovibrionales	Deltaproteobacteria	Proteobacteria	Bacteria
1903261	Mailhella massiliensis	Mailhella	Desulfovibrionaceae	Desulfovibrionales	Deltaproteobacteria	Proteobacteria	Bacteria
407188	Pelobacter seleniigenes	Pelobacter	Desulfuromonadaceae	Desulfuromonadales	Deltaproteobacteria	Proteobacteria	Bacteria
195	Campylobacter coli	Campylobacter	Campylobacteraceae	Campylobacterales	Epsilonproteobacteria	Proteobacteria	Bacteria
199	Campylobacter concisus	Campylobacter	Campylobacteraceae	Campylobacterales	Epsilonproteobacteria	Proteobacteria	Bacteria
197	Campylobacter jejuni	Campylobacter	Campylobacteraceae	Campylobacterales	Epsilonproteobacteria	Proteobacteria	Bacteria
202	Campylobacter mucosalis	Campylobacter	Campylobacteraceae	Campylobacterales	Epsilonproteobacteria	Proteobacteria	Bacteria
135569	Helicobacter apodemus	Helicobacter	Helicobacteraceae	Campylobacterales	Epsilonproteobacteria	Proteobacteria	Bacteria
45498	Helicobacter cholecystus	Helicobacter	Helicobacteraceae	Campylobacterales	Epsilonproteobacteria	Proteobacteria	Bacteria
361872	Helicobacter equorum	Helicobacter	Helicobacteraceae	Campylobacterales	Epsilonproteobacteria	Proteobacteria	Bacteria
215	Helicobacter fennelliae	Helicobacter	Helicobacteraceae	Campylobacterales	Epsilonproteobacteria	Proteobacteria	Bacteria
1591088	Helicobacter himalayensis	Helicobacter	Helicobacteraceae	Campylobacterales	Epsilonproteobacteria	Proteobacteria	Bacteria
216	Helicobacter muridarum	Helicobacter	Helicobacteraceae	Campylobacterales	Epsilonproteobacteria	Proteobacteria	Bacteria
35818	Helicobacter pullorum	Helicobacter	Helicobacteraceae	Campylobacterales	Epsilonproteobacteria	Proteobacteria	Bacteria
59617	Helicobacter rodentium	Helicobacter	Helicobacteraceae	Campylobacterales	Epsilonproteobacteria	Proteobacteria	Bacteria
222136	Helicobacter sp. MIT 01-6242	Helicobacter	Helicobacteraceae	Campylobacterales	Epsilonproteobacteria	Proteobacteria	Bacteria
157268	Helicobacter winghamensis	Helicobacter	Helicobacteraceae	Campylobacterales	Epsilonproteobacteria	Proteobacteria	Bacteria
13335	Anaerobiospirillum succiniciproducens	Anaerobiospirillum	Succinivibrionaceae	Aeromonadales	Gammaproteobacteria	Proteobacteria	Bacteria
179995	Anaerobiospirillum thomasii	Anaerobiospirillum	Succinivibrionaceae	Aeromonadales	Gammaproteobacteria	Proteobacteria	Bacteria
83771	Succinivibrio dextrinosolvens	Succinivibrio	Succinivibrionaceae	Aeromonadales	Gammaproteobacteria	Proteobacteria	Bacteria
870	Dichelobacter nodosus	Dichelobacter	Cardiobacteriaceae	Cardiobacteriales	Gammaproteobacteria	Proteobacteria	Bacteria
550	Enterobacter cloacae	Enterobacter	Enterobacteriaceae	Enterobacterales	Gammaproteobacteria	Proteobacteria	Bacteria
158836	Enterobacter hormaechei	Enterobacter	Enterobacteriaceae	Enterobacterales	Gammaproteobacteria	Proteobacteria	Bacteria
562	Escherichia coli	Escherichia	Enterobacteriaceae	Enterobacterales	Gammaproteobacteria	Proteobacteria	Bacteria
573	Klebsiella pneumoniae	Klebsiella	Enterobacteriaceae	Enterobacterales	Gammaproteobacteria	Proteobacteria	Bacteria
584	Proteus mirabilis	Proteus	Morganellaceae	Enterobacterales	Gammaproteobacteria	Proteobacteria	Bacteria
585	Proteus vulgaris	Proteus	Morganellaceae	Enterobacterales	Gammaproteobacteria	Proteobacteria	Bacteria
28151	Serratia proteamaculans	Serratia	Yersiniaceae	Enterobacterales	Gammaproteobacteria	Proteobacteria	Bacteria
137545	Serratia quinivorans	Serratia	Yersiniaceae	Enterobacterales	Gammaproteobacteria	Proteobacteria	Bacteria
29484	Yersinia frederiksenii	Yersinia	Yersiniaceae	Enterobacterales	Gammaproteobacteria	Proteobacteria	Bacteria
631	Yersinia intermedia	Yersinia	Yersiniaceae	Enterobacterales	Gammaproteobacteria	Proteobacteria	Bacteria
28152	Yersinia kristensenii	Yersinia	Yersiniaceae	Enterobacterales	Gammaproteobacteria	Proteobacteria	Bacteria
718	Actinobacillus equuli	Actinobacillus	Pasteurellaceae	Pasteurellales	Gammaproteobacteria	Proteobacteria	Bacteria
51049	Actinobacillus indolicus	Actinobacillus	Pasteurellaceae	Pasteurellales	Gammaproteobacteria	Proteobacteria	Bacteria
720	Actinobacillus lignieresii	Actinobacillus	Pasteurellaceae	Pasteurellales	Gammaproteobacteria	Proteobacteria	Bacteria
715	Actinobacillus pleuropneumoniae	Actinobacillus	Pasteurellaceae	Pasteurellales	Gammaproteobacteria	Proteobacteria	Bacteria
189834	Actinobacillus porcitonsillarum	Actinobacillus	Pasteurellaceae	Pasteurellales	Gammaproteobacteria	Proteobacteria	Bacteria
716	Actinobacillus suis	Actinobacillus	Pasteurellaceae	Pasteurellales	Gammaproteobacteria	Proteobacteria	Bacteria
738	Glaesserella parasuis	Glaesserella	Pasteurellaceae	Pasteurellales	Gammaproteobacteria	Proteobacteria	Bacteria
727	Haemophilus influenzae	Haemophilus	Pasteurellaceae	Pasteurellales	Gammaproteobacteria	Proteobacteria	Bacteria
85404	Mannheimia varigena	Mannheimia	Pasteurellaceae	Pasteurellales	Gammaproteobacteria	Proteobacteria	Bacteria
747	Pasteurella multocida	Pasteurella	Pasteurellaceae	Pasteurellales	Gammaproteobacteria	Proteobacteria	Bacteria
1908258	Rodentibacter heidelbergensis	Rodentibacter	Pasteurellaceae	Pasteurellales	Gammaproteobacteria	Proteobacteria	Bacteria
758	Rodentibacter pneumotropicus	Rodentibacter	Pasteurellaceae	Pasteurellales	Gammaproteobacteria	Proteobacteria	Bacteria
1906745	Rodentibacter ratti	Rodentibacter	Pasteurellaceae	Pasteurellales	Gammaproteobacteria	Proteobacteria	Bacteria
2169583	Pseudomonas sp. SXM-1	Pseudomonas	Pseudomonadaceae	Pseudomonadales	Gammaproteobacteria	Proteobacteria	Bacteria
40324	Stenotrophomonas maltophilia	Stenotrophomonas	Xanthomonadaceae	Xanthomonadales	Gammaproteobacteria	Proteobacteria	Bacteria
225004	Treponema berlinense	Treponema	Spirochaetaceae	Spirochaetales	Spirochaetia	Spirochaetes	Bacteria
81028	Treponema brennaborense	Treponema	Spirochaetaceae	Spirochaetales	Spirochaetia	Spirochaetes	Bacteria
167	Treponema succinifaciens	Treponema	Spirochaetaceae	Spirochaetales	Spirochaetia	Spirochaetes	Bacteria
471825	Haloplasma contractile	Haloplasma	Haloplasmataceae	Haloplasmatales	Bacteria_unclassified	Bacteria_unclassified	Bacteria

## Sheet: Supplementary Table S5
Comparison of gut microbiota structure changes linked to the experimental group using LefSe.
label	nodeClass	LDAupper	LDAmean	LDAlower	Sign_Experience	pvalue	fdr
Faecalibaculum rodentium	Species	3.92152	3.88671	3.84887	S	9.47126e-13	1.61485e-10
g__Faecalibaculum	Genus	3.92152	3.88671	3.84887	S	9.47126e-13	1.61485e-10
